# Supplementary material for: 2-(1,3-Dioxoisoindolin-2-yl)acetic acid–N′-[(E)-4-meth­oxy­benzyl­idene]pyridine-4-carbohydrazide (2/1)
Source: Acta Crystallogr Sect E Struct Rep Online. 2012 Sep 8;68(Pt 10):o2897–8. doi: 10.1107/S1600536812038032 (PMC3470249; doi:10.1107/S1600536812038032)
Supplement: Supplementary file 1 [file e-68-o2897-sup1.cif]

##############################################################################
#                                                                            #
# This CIF contains the data in a paper accepted for publication in          #
# Acta Crystallographica Section E. It conforms to the requirements of       #
# Notes for Authors for Acta Crystallographica Section E, and has been       #
# peer reviewed under the auspices of the IUCr Commission on Journals.       #
#                                                                            #
# Full details of the Crystallographic Information File format               #
# are given in the paper "The Crystallographic Information File (CIF):       #
# a New Standard Archive File for Crystallography" by S. R. Hall, F. H.      #
# Allen and I. D. Brown [Acta Cryst. (1991), A47, 655-685].                  #
#                                                                            #
# The current version of the core CIF dictionary is obtainable from          #
# ftp://ftp.iucr.org/pub/cif_core.dic.                                       #
#                                                                            #
# Software is freely available for graphical display of the structure(s)     #
# in this CIF. For information consult the CIF software page                 #
# http://www.iucr.org/resources/cif/software.                                #
#                                                                            #
# This file may be used for bona fide research purposes within the           #
# scientific community so long as proper attribution is given to the journal # 
# article from which it was obtained.                                        #
#                                                                            #
##############################################################################
data_I
_audit_creation_method     SHELXL-97
_chemical_name_systematic
;
2-(1,3-Dioxoisoindolin-2-yl)acetic acid--<i>N</i>'-[(<i>E</i>)-4-
methoxybenzylidene]pyridine-4-carbohydrazide (2/1)
;
_chemical_name_common     ?
_chemical_formula_moiety     '2(C10 H7 N O4), C14 H13 N3 O2'
_chemical_formula_sum     'C34 H27 N5 O10'
_chemical_formula_iupac     '2C10 H7 N O4, C14 H13 N3 O2'
_chemical_formula_weight     665.61
_chemical_melting_point     ?
_symmetry_cell_setting     triclinic
_symmetry_space_group_name_H-M     'P -1'
_symmetry_space_group_name_Hall     '-P 1'
loop_
    _symmetry_equiv_pos_as_xyz
    'x, y, z'
    '-x, -y, -z'
_cell_length_a     8.1238(4)
_cell_length_b     12.7963(7)
_cell_length_c     15.9191(11)
_cell_angle_alpha     105.590(5)
_cell_angle_beta     101.160(5)
_cell_angle_gamma     97.535(4)
_cell_volume     1534.19(17)
_cell_formula_units_Z     2
_cell_measurement_reflns_used     3871
_cell_measurement_theta_min     2.9660
_cell_measurement_theta_max     72.3062
_cell_measurement_temperature     293(2)
_exptl_crystal_description     prismatic
_exptl_crystal_colour     yellow
_exptl_crystal_size_max     0.16
_exptl_crystal_size_mid     0.10
_exptl_crystal_size_min     0.08
_exptl_crystal_density_diffrn     1.441
_exptl_crystal_density_meas     ?
_exptl_crystal_density_method     'not measured'
_exptl_crystal_F_000     692
_exptl_absorpt_coefficient_mu     0.910
_exptl_absorpt_correction_type     multi-scan
_exptl_absorpt_process_details
;
(CrysAlis PRO; Oxford Diffraction, 2009)
;
_exptl_absorpt_correction_T_min     0.96304
_exptl_absorpt_correction_T_max     1.00000
_exptl_special_details
;
Absorption correction: Empirical absorption correction using spherical
harmonics, implemented in SCALE3 ABSPACK scaling algorithm.
'CrysAlisPro, (Oxford Diffraction, 2009)'
;
_diffrn_ambient_temperature     293(2)
_diffrn_radiation_type     CuK\a
_diffrn_radiation_wavelength     1.54184
_diffrn_radiation_source     'Enhance (Cu) X-ray Source'
_diffrn_radiation_monochromator     graphite
_diffrn_measurement_device_type
                               'Oxford Diffraction Xcalibur (Sapphire3, Gemini)'
_diffrn_measurement_method     '\w scans'
_diffrn_detector_area_resol_mean     16.3280
_diffrn_reflns_number     10334
_diffrn_reflns_av_R_equivalents     0.0217
_diffrn_reflns_av_sigmaI/netI     0.0309
_diffrn_reflns_theta_min     2.97
_diffrn_reflns_theta_max     72.46
_diffrn_reflns_theta_full     72.46
_diffrn_measured_fraction_theta_max     0.972
_diffrn_measured_fraction_theta_full     0.972
_diffrn_reflns_limit_h_min     -6
_diffrn_reflns_limit_h_max     9
_diffrn_reflns_limit_k_min     -15
_diffrn_reflns_limit_k_max     15
_diffrn_reflns_limit_l_min     -19
_diffrn_reflns_limit_l_max     19
_diffrn_standards_number     ?
_diffrn_standards_interval_count     ?
_diffrn_standards_interval_time     ?
_diffrn_standards_decay_%     ?
_refine_special_details
;
;
_reflns_number_total     5912
_reflns_number_gt     4836
_reflns_threshold_expression     I>2sigma(I)
_refine_ls_structure_factor_coef     Fsqd
_refine_ls_matrix_type     full
_refine_ls_R_factor_all     0.0490
_refine_ls_R_factor_gt     0.0402
_refine_ls_wR_factor_gt     0.1073
_refine_ls_wR_factor_ref     0.1155
_refine_ls_goodness_of_fit_ref     1.060
_refine_ls_restrained_S_all     1.060
_refine_ls_number_reflns     5912
_refine_ls_number_parameters     456
_refine_ls_number_restraints     0
_refine_ls_hydrogen_treatment     mixed
_refine_ls_weighting_scheme     calc
_refine_ls_weighting_details
         'calc w=1/[\s^2^(Fo^2^)+(0.0523P)^2^+0.2720P] where P=(Fo^2^+2Fc^2^)/3'
_atom_sites_solution_hydrogens     geom
_atom_sites_solution_primary     direct
_atom_sites_solution_secondary     difmap
_refine_ls_shift/su_max     0.001
_refine_ls_shift/su_mean     0.000
_refine_diff_density_max     0.280
_refine_diff_density_min     -0.210
_refine_ls_extinction_method     'SHELXL97 (Sheldrick, 2008)'
_refine_ls_extinction_coef     0.0024(3)
_refine_ls_extinction_expression
                                  'Fc^*^=kFc[1+0.001xFc^2^\l^3^/sin(2\q)]^-1/4^'
loop_
    _atom_type_symbol
    _atom_type_description
    _atom_type_scat_dispersion_real
    _atom_type_scat_dispersion_imag
    _atom_type_scat_source
    'C' 'C' 0.0181 0.0091
                         'International Tables Vol C Tables 4.2.6.8 and 6.1.1.4'
    'H' 'H' 0.0000 0.0000
                         'International Tables Vol C Tables 4.2.6.8 and 6.1.1.4'
    'N' 'N' 0.0311 0.0180
                         'International Tables Vol C Tables 4.2.6.8 and 6.1.1.4'
    'O' 'O' 0.0492 0.0322
                         'International Tables Vol C Tables 4.2.6.8 and 6.1.1.4'
_computing_data_collection
;
CrysAlis PRO (Oxford Diffraction, 2009)
;
_computing_cell_refinement
;
CrysAlis PRO (Oxford Diffraction, 2009)
;
_computing_data_reduction
;
CrysAlis PRO (Oxford Diffraction, 2009)
;
_computing_structure_solution     'SHELXS97 (Sheldrick, 2008)'
_computing_structure_refinement     'SHELXL97 (Sheldrick, 2008)'
_computing_molecular_graphics     'ORTEP-3 (Farrugia, 1997)'
_computing_publication_material
        'WinGX (Farrugia, 1999), PLATON (Spek, 2009) and PARST (Nardelli, 1995)'
loop_
    _atom_site_type_symbol
    _atom_site_label
    _atom_site_fract_x
    _atom_site_fract_y
    _atom_site_fract_z
    _atom_site_U_iso_or_equiv
    _atom_site_adp_type
    _atom_site_calc_flag
    _atom_site_refinement_flags
    _atom_site_occupancy
    _atom_site_symmetry_multiplicity
    _atom_site_disorder_assembly
    _atom_site_disorder_group
    C C1 -0.2642(2) 0.95037(14) 0.17010(12) 0.0549(4) Uani d . 1 1 . .
    H H1 -0.3093 0.9940 0.1368 0.066 Uiso calc R 1 1 . .
    C C2 -0.1425(2) 1.00139(13) 0.24952(11) 0.0493(4) Uani d . 1 1 . .
    H H2 -0.1069 1.0778 0.2689 0.059 Uiso calc R 1 1 . .
    C C3 -0.07405(18) 0.93782(11) 0.30007(9) 0.0366(3) Uani d . 1 1 . .
    C C4 -0.1314(2) 0.82441(12) 0.26761(11) 0.0451(4) Uani d . 1 1 . .
    H H4 -0.0881 0.7786 0.2992 0.054 Uiso calc R 1 1 . .
    C C5 -0.2535(2) 0.78039(13) 0.18774(11) 0.0508(4) Uani d . 1 1 . .
    H H5 -0.2915 0.7041 0.1667 0.061 Uiso calc R 1 1 . .
    C C6 0.05450(18) 0.99688(11) 0.38761(9) 0.0367(3) Uani d . 1 1 . .
    C C7 0.33689(19) 0.92085(12) 0.54388(10) 0.0401(3) Uani d . 1 1 . .
    H H7 0.3112 0.8449 0.5156 0.048 Uiso calc R 1 1 . .
    C C8 0.46634(18) 0.96649(12) 0.62817(9) 0.0384(3) Uani d . 1 1 . .
    C C9 0.5239(2) 1.08025(13) 0.66447(11) 0.0495(4) Uani d . 1 1 . .
    H H9 0.4785 1.1271 0.6346 0.059 Uiso calc R 1 1 . .
    C C10 0.6462(2) 1.12434(13) 0.74335(12) 0.0534(4) Uani d . 1 1 . .
    H H10 0.6852 1.2005 0.7656 0.064 Uiso calc R 1 1 . .
    C C11 0.7124(2) 1.05611(13) 0.79041(10) 0.0440(3) Uani d . 1 1 . .
    C C12 0.6576(2) 0.94290(13) 0.75570(11) 0.0479(4) Uani d . 1 1 . .
    H H12 0.7014 0.8965 0.7865 0.057 Uiso calc R 1 1 . .
    C C13 0.5365(2) 0.89881(13) 0.67442(11) 0.0455(4) Uani d . 1 1 . .
    H H13 0.5017 0.8225 0.6505 0.055 Uiso calc R 1 1 . .
    C C14 0.8949(3) 1.04657(17) 0.92371(12) 0.0657(5) Uani d . 1 1 . .
    H H14A 0.8023 1.0151 0.9443 0.099 Uiso calc R 1 1 . .
    H H14B 0.9823 1.0934 0.9744 0.099 Uiso calc R 1 1 . .
    H H14C 0.9415 0.9884 0.8901 0.099 Uiso calc R 1 1 . .
    N N1 -0.31974(17) 0.84128(11) 0.13922(9) 0.0491(3) Uani d . 1 1 . .
    N N2 0.13864(16) 0.93389(10) 0.42826(8) 0.0406(3) Uani d . 1 1 . .
    N N3 0.25843(15) 0.98456(10) 0.50851(8) 0.0406(3) Uani d . 1 1 . .
    O O1 0.07630(14) 1.09815(8) 0.41843(7) 0.0474(3) Uani d . 1 1 . .
    O O2 0.83335(17) 1.11023(10) 0.86773(8) 0.0597(3) Uani d . 1 1 . .
    C C1A -0.5342(2) 0.78299(14) -0.07334(12) 0.0535(4) Uani d . 1 1 . .
    C C2A -0.6544(2) 0.71923(15) -0.16347(11) 0.0555(4) Uani d . 1 1 . .
    H H2A1 -0.6875 0.7711 -0.1952 0.067 Uiso calc R 1 1 . .
    H H2A2 -0.5940 0.6709 -0.1989 0.067 Uiso calc R 1 1 . .
    C C3A -0.8216(2) 0.54517(13) -0.15390(10) 0.0475(4) Uani d . 1 1 . .
    C C4A -0.9875(2) 0.51700(15) -0.13116(11) 0.0511(4) Uani d . 1 1 . .
    C C5A -1.0643(3) 0.42141(17) -0.11908(12) 0.0647(5) Uani d . 1 1 . .
    H H5A -1.0149 0.3590 -0.1273 0.078 Uiso calc R 1 1 . .
    C C6A -1.2187(3) 0.4222(2) -0.09410(14) 0.0840(7) Uani d . 1 1 . .
    H H6A -1.2740 0.3594 -0.0848 0.101 Uiso calc R 1 1 . .
    C C7A -1.2915(3) 0.5161(3) -0.08276(16) 0.0940(9) Uani d . 1 1 . .
    H H7A -1.3951 0.5146 -0.0660 0.113 Uiso calc R 1 1 . .
    C C8A -1.2142(3) 0.6116(3) -0.09567(15) 0.0828(7) Uani d . 1 1 . .
    H H8A -1.2638 0.6739 -0.0882 0.099 Uiso calc R 1 1 . .
    C C9A -1.0608(2) 0.61061(17) -0.11997(11) 0.0585(5) Uani d . 1 1 . .
    C C10A -0.9459(2) 0.69870(15) -0.13613(11) 0.0569(4) Uani d . 1 1 . .
    N N1A -0.80682(17) 0.65359(11) -0.15608(9) 0.0493(3) Uani d . 1 1 . .
    O O1A -0.4285(3) 0.85939(17) -0.06654(12) 0.1289(9) Uani d . 1 1 . .
    O O2A -0.55221(17) 0.74356(11) -0.00883(8) 0.0626(4) Uani d . 1 1 . .
    O O3A -0.71648(17) 0.48833(10) -0.16856(10) 0.0637(3) Uani d . 1 1 . .
    O O4A -0.9621(2) 0.79203(12) -0.13410(10) 0.0829(5) Uani d . 1 1 . .
    C C1B 0.40479(19) 1.30491(12) 0.57084(10) 0.0425(3) Uani d . 1 1 . .
    C C2B 0.5016(2) 1.37468(13) 0.66499(10) 0.0454(4) Uani d . 1 1 . .
    H H2B1 0.4301 1.4222 0.6920 0.054 Uiso calc R 1 1 . .
    H H2B2 0.5286 1.3267 0.7015 0.054 Uiso calc R 1 1 . .
    C C3B 0.67039(19) 1.55202(12) 0.66280(10) 0.0405(3) Uani d . 1 1 . .
    C C4B 0.83781(19) 1.58248(12) 0.64317(10) 0.0395(3) Uani d . 1 1 . .
    C C5B 0.9136(2) 1.67982(13) 0.63322(11) 0.0470(4) Uani d . 1 1 . .
    H H5B 0.8603 1.7406 0.6396 0.056 Uiso calc R 1 1 . .
    C C6B 1.0719(2) 1.68341(15) 0.61333(12) 0.0538(4) Uani d . 1 1 . .
    H H6B 1.1261 1.7478 0.6059 0.065 Uiso calc R 1 1 . .
    C C7B 1.1523(2) 1.59280(16) 0.60421(11) 0.0544(4) Uani d . 1 1 . .
    H H7B 1.2594 1.5979 0.5913 0.065 Uiso calc R 1 1 . .
    C C8B 1.0751(2) 1.49488(14) 0.61414(11) 0.0492(4) Uani d . 1 1 . .
    H H8B 1.1285 1.4342 0.6082 0.059 Uiso calc R 1 1 . .
    C C9B 0.91670(19) 1.49099(12) 0.63309(9) 0.0401(3) Uani d . 1 1 . .
    C C10B 0.7997(2) 1.39932(12) 0.64460(10) 0.0422(3) Uani d . 1 1 . .
    N N1B 0.65796(16) 1.44176(10) 0.66338(9) 0.0422(3) Uani d . 1 1 . .
    O O1B 0.45570(17) 1.30518(12) 0.50517(8) 0.0671(4) Uani d . 1 1 . .
    O O2B 0.26246(15) 1.24440(9) 0.57228(8) 0.0516(3) Uani d . 1 1 . .
    O O3B 0.56253(15) 1.60611(10) 0.67685(9) 0.0556(3) Uani d . 1 1 . .
    O O4B 0.81814(16) 1.30561(9) 0.63963(8) 0.0569(3) Uani d . 1 1 . .
    H H1OA -0.464(3) 0.784(2) 0.0486(18) 0.101(8) Uiso d . 1 1 . .
    H H1OB 0.210(3) 1.1927(18) 0.5169(16) 0.078(7) Uiso d . 1 1 . .
    H H1N2 0.126(2) 0.8633(16) 0.4029(13) 0.056(5) Uiso d . 1 1 . .
loop_
    _atom_site_aniso_label
    _atom_site_aniso_U_11
    _atom_site_aniso_U_22
    _atom_site_aniso_U_33
    _atom_site_aniso_U_12
    _atom_site_aniso_U_13
    _atom_site_aniso_U_23
    C1 0.0628(11) 0.0486(9) 0.0472(9) 0.0083(8) -0.0060(8) 0.0194(7)
    C2 0.0578(10) 0.0374(8) 0.0453(9) 0.0048(7) -0.0030(7) 0.0135(7)
    C3 0.0358(7) 0.0373(7) 0.0347(7) 0.0062(6) 0.0053(6) 0.0102(6)
    C4 0.0475(9) 0.0371(7) 0.0457(8) 0.0063(6) -0.0004(7) 0.0135(6)
    C5 0.0539(9) 0.0381(8) 0.0491(9) 0.0017(7) -0.0016(7) 0.0077(7)
    C6 0.0367(7) 0.0350(7) 0.0358(7) 0.0037(6) 0.0059(6) 0.0098(6)
    C7 0.0418(8) 0.0365(7) 0.0397(8) 0.0067(6) 0.0058(6) 0.0110(6)
    C8 0.0379(7) 0.0409(8) 0.0365(7) 0.0083(6) 0.0067(6) 0.0129(6)
    C9 0.0550(9) 0.0395(8) 0.0492(9) 0.0098(7) -0.0045(7) 0.0169(7)
    C10 0.0605(10) 0.0387(8) 0.0508(9) 0.0060(7) -0.0050(8) 0.0112(7)
    C11 0.0446(8) 0.0473(8) 0.0365(8) 0.0084(7) 0.0030(6) 0.0117(6)
    C12 0.0550(9) 0.0477(9) 0.0421(8) 0.0130(7) 0.0021(7) 0.0207(7)
    C13 0.0522(9) 0.0382(8) 0.0437(8) 0.0076(7) 0.0047(7) 0.0138(6)
    C14 0.0744(13) 0.0714(12) 0.0439(10) 0.0109(10) -0.0080(9) 0.0223(9)
    N1 0.0493(8) 0.0489(8) 0.0396(7) 0.0038(6) -0.0030(6) 0.0103(6)
    N2 0.0432(7) 0.0340(6) 0.0364(6) 0.0068(5) -0.0026(5) 0.0063(5)
    N3 0.0396(6) 0.0400(6) 0.0358(6) 0.0054(5) -0.0006(5) 0.0088(5)
    O1 0.0505(6) 0.0348(5) 0.0468(6) 0.0030(4) -0.0050(5) 0.0100(5)
    O2 0.0673(8) 0.0539(7) 0.0438(6) 0.0057(6) -0.0126(5) 0.0126(5)
    C1A 0.0593(10) 0.0482(9) 0.0460(9) -0.0015(8) 0.0067(8) 0.0126(7)
    C2A 0.0667(11) 0.0522(9) 0.0428(9) 0.0047(8) 0.0062(8) 0.0147(7)
    C3A 0.0489(9) 0.0448(8) 0.0397(8) 0.0092(7) -0.0003(7) 0.0055(7)
    C4A 0.0451(9) 0.0580(10) 0.0373(8) 0.0054(7) -0.0017(7) 0.0034(7)
    C5A 0.0617(11) 0.0676(12) 0.0490(10) -0.0037(9) 0.0045(8) 0.0058(9)
    C6A 0.0640(13) 0.1115(19) 0.0524(12) -0.0225(13) 0.0051(10) 0.0102(12)
    C7A 0.0479(12) 0.154(3) 0.0619(14) 0.0113(15) 0.0099(10) 0.0095(15)
    C8A 0.0557(12) 0.121(2) 0.0680(14) 0.0321(13) 0.0120(10) 0.0173(13)
    C9A 0.0498(10) 0.0750(12) 0.0404(9) 0.0219(9) -0.0015(7) 0.0044(8)
    C10A 0.0659(11) 0.0573(10) 0.0384(8) 0.0239(9) -0.0017(8) 0.0038(7)
    N1A 0.0500(8) 0.0448(7) 0.0424(7) 0.0095(6) -0.0027(6) 0.0053(6)
    O1A 0.1529(18) 0.1220(15) 0.0688(10) -0.0829(14) -0.0089(11) 0.0354(10)
    O2A 0.0641(8) 0.0649(8) 0.0428(7) -0.0146(6) -0.0080(6) 0.0175(6)
    O3A 0.0600(8) 0.0566(7) 0.0794(9) 0.0226(6) 0.0205(7) 0.0204(7)
    O4A 0.1137(13) 0.0643(9) 0.0734(10) 0.0459(9) 0.0155(9) 0.0164(7)
    C1B 0.0432(8) 0.0369(7) 0.0429(8) 0.0079(6) 0.0024(6) 0.0103(6)
    C2B 0.0483(9) 0.0400(8) 0.0426(8) 0.0018(6) 0.0056(7) 0.0108(6)
    C3B 0.0431(8) 0.0367(7) 0.0374(7) 0.0087(6) 0.0009(6) 0.0096(6)
    C4B 0.0410(8) 0.0365(7) 0.0358(7) 0.0082(6) 0.0000(6) 0.0085(6)
    C5B 0.0493(9) 0.0408(8) 0.0484(9) 0.0073(7) 0.0037(7) 0.0155(7)
    C6B 0.0514(9) 0.0533(9) 0.0506(9) -0.0018(7) 0.0043(7) 0.0170(8)
    C7B 0.0390(8) 0.0720(11) 0.0448(9) 0.0057(8) 0.0031(7) 0.0130(8)
    C8B 0.0434(8) 0.0551(9) 0.0424(8) 0.0167(7) 0.0002(7) 0.0076(7)
    C9B 0.0411(8) 0.0378(7) 0.0333(7) 0.0088(6) -0.0035(6) 0.0057(6)
    C10B 0.0465(8) 0.0359(7) 0.0356(7) 0.0095(6) -0.0036(6) 0.0056(6)
    N1B 0.0421(7) 0.0339(6) 0.0445(7) 0.0049(5) 0.0015(5) 0.0092(5)
    O1B 0.0629(8) 0.0824(9) 0.0427(7) -0.0045(7) 0.0081(6) 0.0092(6)
    O2B 0.0517(7) 0.0436(6) 0.0470(6) -0.0037(5) 0.0027(5) 0.0058(5)
    O3B 0.0522(7) 0.0508(7) 0.0704(8) 0.0220(5) 0.0183(6) 0.0208(6)
    O4B 0.0673(8) 0.0347(6) 0.0633(7) 0.0158(5) 0.0027(6) 0.0124(5)
_geom_special_details     ?
loop_
    _geom_bond_atom_site_label_1
    _geom_bond_atom_site_label_2
    _geom_bond_site_symmetry_2
    _geom_bond_distance
    _geom_bond_publ_flag
    C1 N1 . 1.332(2) ?
    C1 C2 . 1.380(2) ?
    C1 H1 . 0.9300 ?
    C2 C3 . 1.384(2) ?
    C2 H2 . 0.9300 ?
    C3 C4 . 1.384(2) ?
    C3 C6 . 1.5058(19) ?
    C4 C5 . 1.378(2) ?
    C4 H4 . 0.9300 ?
    C5 N1 . 1.329(2) ?
    C5 H5 . 0.9300 ?
    C6 O1 . 1.2312(17) ?
    C6 N2 . 1.3376(19) ?
    C7 N3 . 1.2775(19) ?
    C7 C8 . 1.456(2) ?
    C7 H7 . 0.9300 ?
    C8 C13 . 1.388(2) ?
    C8 C9 . 1.392(2) ?
    C9 C10 . 1.368(2) ?
    C9 H9 . 0.9300 ?
    C10 C11 . 1.390(2) ?
    C10 H10 . 0.9300 ?
    C11 O2 . 1.3619(18) ?
    C11 C12 . 1.381(2) ?
    C12 C13 . 1.389(2) ?
    C12 H12 . 0.9300 ?
    C13 H13 . 0.9300 ?
    C14 O2 . 1.425(2) ?
    C14 H14A . 0.9600 ?
    C14 H14B . 0.9600 ?
    C14 H14C . 0.9600 ?
    N2 N3 . 1.3811(16) ?
    N2 H1N2 . 0.87(2) ?
    C1A O1A . 1.180(2) ?
    C1A O2A . 1.284(2) ?
    C1A C2A . 1.516(2) ?
    C2A N1A . 1.446(2) ?
    C2A H2A1 . 0.9700 ?
    C2A H2A2 . 0.9700 ?
    C3A O3A . 1.2090(19) ?
    C3A N1A . 1.387(2) ?
    C3A C4A . 1.486(2) ?
    C4A C5A . 1.377(3) ?
    C4A C9A . 1.391(3) ?
    C5A C6A . 1.388(3) ?
    C5A H5A . 0.9300 ?
    C6A C7A . 1.392(4) ?
    C6A H6A . 0.9300 ?
    C7A C8A . 1.384(4) ?
    C7A H7A . 0.9300 ?
    C8A C9A . 1.375(3) ?
    C8A H8A . 0.9300 ?
    C9A C10A . 1.477(3) ?
    C10A O4A . 1.211(2) ?
    C10A N1A . 1.386(2) ?
    O2A H1OA . 1.00(3) ?
    C1B O1B . 1.197(2) ?
    C1B O2B . 1.3123(19) ?
    C1B C2B . 1.517(2) ?
    C2B N1B . 1.445(2) ?
    C2B H2B1 . 0.9700 ?
    C2B H2B2 . 0.9700 ?
    C3B O3B . 1.2036(18) ?
    C3B N1B . 1.4038(18) ?
    C3B C4B . 1.480(2) ?
    C4B C5B . 1.378(2) ?
    C4B C9B . 1.394(2) ?
    C5B C6B . 1.381(2) ?
    C5B H5B . 0.9300 ?
    C6B C7B . 1.391(3) ?
    C6B H6B . 0.9300 ?
    C7B C8B . 1.388(2) ?
    C7B H7B . 0.9300 ?
    C8B C9B . 1.375(2) ?
    C8B H8B . 0.9300 ?
    C9B C10B . 1.484(2) ?
    C10B O4B . 1.2114(18) ?
    C10B N1B . 1.386(2) ?
    O2B H1OB . 0.93(2) ?
loop_
    _geom_angle_atom_site_label_1
    _geom_angle_atom_site_label_2
    _geom_angle_atom_site_label_3
    _geom_angle_site_symmetry_1
    _geom_angle_site_symmetry_3
    _geom_angle
    _geom_angle_publ_flag
    N1 C1 C2 . . 122.73(15) ?
    N1 C1 H1 . . 118.6 ?
    C2 C1 H1 . . 118.6 ?
    C1 C2 C3 . . 119.45(15) ?
    C1 C2 H2 . . 120.3 ?
    C3 C2 H2 . . 120.3 ?
    C4 C3 C2 . . 117.70(14) ?
    C4 C3 C6 . . 124.47(13) ?
    C2 C3 C6 . . 117.81(13) ?
    C5 C4 C3 . . 119.02(14) ?
    C5 C4 H4 . . 120.5 ?
    C3 C4 H4 . . 120.5 ?
    N1 C5 C4 . . 123.38(15) ?
    N1 C5 H5 . . 118.3 ?
    C4 C5 H5 . . 118.3 ?
    O1 C6 N2 . . 123.53(13) ?
    O1 C6 C3 . . 119.79(13) ?
    N2 C6 C3 . . 116.68(12) ?
    N3 C7 C8 . . 120.32(13) ?
    N3 C7 H7 . . 119.8 ?
    C8 C7 H7 . . 119.8 ?
    C13 C8 C9 . . 118.05(14) ?
    C13 C8 C7 . . 121.51(14) ?
    C9 C8 C7 . . 120.44(13) ?
    C10 C9 C8 . . 121.12(14) ?
    C10 C9 H9 . . 119.4 ?
    C8 C9 H9 . . 119.4 ?
    C9 C10 C11 . . 120.42(15) ?
    C9 C10 H10 . . 119.8 ?
    C11 C10 H10 . . 119.8 ?
    O2 C11 C12 . . 125.81(14) ?
    O2 C11 C10 . . 114.62(14) ?
    C12 C11 C10 . . 119.54(14) ?
    C11 C12 C13 . . 119.55(14) ?
    C11 C12 H12 . . 120.2 ?
    C13 C12 H12 . . 120.2 ?
    C8 C13 C12 . . 121.27(14) ?
    C8 C13 H13 . . 119.4 ?
    C12 C13 H13 . . 119.4 ?
    O2 C14 H14A . . 109.5 ?
    O2 C14 H14B . . 109.5 ?
    H14A C14 H14B . . 109.5 ?
    O2 C14 H14C . . 109.5 ?
    H14A C14 H14C . . 109.5 ?
    H14B C14 H14C . . 109.5 ?
    C5 N1 C1 . . 117.72(14) ?
    C6 N2 N3 . . 118.70(12) ?
    C6 N2 H1N2 . . 121.2(13) ?
    N3 N2 H1N2 . . 119.8(12) ?
    C7 N3 N2 . . 116.20(12) ?
    C11 O2 C14 . . 117.57(14) ?
    O1A C1A O2A . . 124.36(17) ?
    O1A C1A C2A . . 120.76(17) ?
    O2A C1A C2A . . 114.78(15) ?
    N1A C2A C1A . . 113.27(14) ?
    N1A C2A H2A1 . . 108.9 ?
    C1A C2A H2A1 . . 108.9 ?
    N1A C2A H2A2 . . 108.9 ?
    C1A C2A H2A2 . . 108.9 ?
    H2A1 C2A H2A2 . . 107.7 ?
    O3A C3A N1A . . 124.53(16) ?
    O3A C3A C4A . . 129.13(16) ?
    N1A C3A C4A . . 106.33(14) ?
    C5A C4A C9A . . 122.03(18) ?
    C5A C4A C3A . . 130.83(17) ?
    C9A C4A C3A . . 107.11(16) ?
    C4A C5A C6A . . 117.2(2) ?
    C4A C5A H5A . . 121.4 ?
    C6A C5A H5A . . 121.4 ?
    C5A C6A C7A . . 120.7(2) ?
    C5A C6A H6A . . 119.7 ?
    C7A C6A H6A . . 119.7 ?
    C8A C7A C6A . . 121.9(2) ?
    C8A C7A H7A . . 119.1 ?
    C6A C7A H7A . . 119.1 ?
    C9A C8A C7A . . 117.3(2) ?
    C9A C8A H8A . . 121.4 ?
    C7A C8A H8A . . 121.4 ?
    C8A C9A C4A . . 121.0(2) ?
    C8A C9A C10A . . 130.3(2) ?
    C4A C9A C10A . . 108.63(16) ?
    O4A C10A N1A . . 124.2(2) ?
    O4A C10A C9A . . 129.96(19) ?
    N1A C10A C9A . . 105.85(15) ?
    C10A N1A C3A . . 112.07(15) ?
    C10A N1A C2A . . 122.47(15) ?
    C3A N1A C2A . . 124.74(14) ?
    C1A O2A H1OA . . 112.8(14) ?
    O1B C1B O2B . . 125.65(15) ?
    O1B C1B C2B . . 123.35(15) ?
    O2B C1B C2B . . 110.99(14) ?
    N1B C2B C1B . . 111.00(13) ?
    N1B C2B H2B1 . . 109.4 ?
    C1B C2B H2B1 . . 109.4 ?
    N1B C2B H2B2 . . 109.4 ?
    C1B C2B H2B2 . . 109.4 ?
    H2B1 C2B H2B2 . . 108.0 ?
    O3B C3B N1B . . 124.21(15) ?
    O3B C3B C4B . . 130.12(14) ?
    N1B C3B C4B . . 105.68(12) ?
    C5B C4B C9B . . 121.58(15) ?
    C5B C4B C3B . . 130.30(14) ?
    C9B C4B C3B . . 108.11(13) ?
    C4B C5B C6B . . 117.23(15) ?
    C4B C5B H5B . . 121.4 ?
    C6B C5B H5B . . 121.4 ?
    C5B C6B C7B . . 121.48(16) ?
    C5B C6B H6B . . 119.3 ?
    C7B C6B H6B . . 119.3 ?
    C8B C7B C6B . . 121.01(16) ?
    C8B C7B H7B . . 119.5 ?
    C6B C7B H7B . . 119.5 ?
    C9B C8B C7B . . 117.49(15) ?
    C9B C8B H8B . . 121.3 ?
    C7B C8B H8B . . 121.3 ?
    C8B C9B C4B . . 121.20(15) ?
    C8B C9B C10B . . 130.71(14) ?
    C4B C9B C10B . . 108.08(13) ?
    O4B C10B N1B . . 124.78(15) ?
    O4B C10B C9B . . 129.25(15) ?
    N1B C10B C9B . . 105.98(12) ?
    C10B N1B C3B . . 112.14(13) ?
    C10B N1B C2B . . 123.63(13) ?
    C3B N1B C2B . . 123.10(13) ?
    C1B O2B H1OB . . 112.4(14) ?
loop_
    _geom_torsion_atom_site_label_1
    _geom_torsion_atom_site_label_2
    _geom_torsion_atom_site_label_3
    _geom_torsion_atom_site_label_4
    _geom_torsion_site_symmetry_1
    _geom_torsion_site_symmetry_2
    _geom_torsion_site_symmetry_3
    _geom_torsion_site_symmetry_4
    _geom_torsion
    _geom_torsion_publ_flag
    N1 C1 C2 C3 . . . . 0.0(3) ?
    C1 C2 C3 C4 . . . . 0.4(2) ?
    C1 C2 C3 C6 . . . . -178.24(15) ?
    C2 C3 C4 C5 . . . . -0.5(2) ?
    C6 C3 C4 C5 . . . . 178.00(15) ?
    C3 C4 C5 N1 . . . . 0.3(3) ?
    C4 C3 C6 O1 . . . . -167.66(15) ?
    C2 C3 C6 O1 . . . . 10.8(2) ?
    C4 C3 C6 N2 . . . . 11.7(2) ?
    C2 C3 C6 N2 . . . . -169.80(14) ?
    N3 C7 C8 C13 . . . . 170.94(14) ?
    N3 C7 C8 C9 . . . . -9.4(2) ?
    C13 C8 C9 C10 . . . . 0.1(3) ?
    C7 C8 C9 C10 . . . . -179.63(16) ?
    C8 C9 C10 C11 . . . . -1.8(3) ?
    C9 C10 C11 O2 . . . . 179.91(16) ?
    C9 C10 C11 C12 . . . . 1.8(3) ?
    O2 C11 C12 C13 . . . . -178.07(16) ?
    C10 C11 C12 C13 . . . . -0.2(3) ?
    C9 C8 C13 C12 . . . . 1.5(2) ?
    C7 C8 C13 C12 . . . . -178.76(15) ?
    C11 C12 C13 C8 . . . . -1.5(3) ?
    C4 C5 N1 C1 . . . . 0.0(3) ?
    C2 C1 N1 C5 . . . . -0.1(3) ?
    O1 C6 N2 N3 . . . . -1.0(2) ?
    C3 C6 N2 N3 . . . . 179.68(12) ?
    C8 C7 N3 N2 . . . . 179.59(13) ?
    C6 N2 N3 C7 . . . . -179.03(13) ?
    C12 C11 O2 C14 . . . . -8.0(3) ?
    C10 C11 O2 C14 . . . . 174.13(16) ?
    O1A C1A C2A N1A . . . . -161.2(2) ?
    O2A C1A C2A N1A . . . . 22.3(2) ?
    O3A C3A C4A C5A . . . . 1.4(3) ?
    N1A C3A C4A C5A . . . . -178.94(17) ?
    O3A C3A C4A C9A . . . . 179.55(17) ?
    N1A C3A C4A C9A . . . . -0.75(17) ?
    C9A C4A C5A C6A . . . . -0.7(3) ?
    C3A C4A C5A C6A . . . . 177.28(17) ?
    C4A C5A C6A C7A . . . . 0.5(3) ?
    C5A C6A C7A C8A . . . . 0.0(3) ?
    C6A C7A C8A C9A . . . . -0.3(3) ?
    C7A C8A C9A C4A . . . . 0.1(3) ?
    C7A C8A C9A C10A . . . . -178.19(19) ?
    C5A C4A C9A C8A . . . . 0.4(3) ?
    C3A C4A C9A C8A . . . . -178.01(17) ?
    C5A C4A C9A C10A . . . . 179.01(15) ?
    C3A C4A C9A C10A . . . . 0.63(18) ?
    C8A C9A C10A O4A . . . . -2.3(3) ?
    C4A C9A C10A O4A . . . . 179.28(18) ?
    C8A C9A C10A N1A . . . . 178.19(19) ?
    C4A C9A C10A N1A . . . . -0.28(18) ?
    O4A C10A N1A C3A . . . . -179.81(16) ?
    C9A C10A N1A C3A . . . . -0.21(18) ?
    O4A C10A N1A C2A . . . . 9.5(3) ?
    C9A C10A N1A C2A . . . . -170.92(14) ?
    O3A C3A N1A C10A . . . . -179.69(16) ?
    C4A C3A N1A C10A . . . . 0.59(17) ?
    O3A C3A N1A C2A . . . . -9.2(3) ?
    C4A C3A N1A C2A . . . . 171.05(14) ?
    C1A C2A N1A C10A . . . . 80.2(2) ?
    C1A C2A N1A C3A . . . . -89.3(2) ?
    O1B C1B C2B N1B . . . . 1.4(2) ?
    O2B C1B C2B N1B . . . . -179.70(12) ?
    O3B C3B C4B C5B . . . . -2.0(3) ?
    N1B C3B C4B C5B . . . . 178.67(15) ?
    O3B C3B C4B C9B . . . . 179.29(16) ?
    N1B C3B C4B C9B . . . . -0.02(16) ?
    C9B C4B C5B C6B . . . . -0.4(2) ?
    C3B C4B C5B C6B . . . . -178.94(15) ?
    C4B C5B C6B C7B . . . . -0.4(2) ?
    C5B C6B C7B C8B . . . . 0.5(3) ?
    C6B C7B C8B C9B . . . . 0.1(2) ?
    C7B C8B C9B C4B . . . . -0.9(2) ?
    C7B C8B C9B C10B . . . . 177.81(15) ?
    C5B C4B C9B C8B . . . . 1.0(2) ?
    C3B C4B C9B C8B . . . . 179.88(13) ?
    C5B C4B C9B C10B . . . . -177.90(13) ?
    C3B C4B C9B C10B . . . . 0.93(16) ?
    C8B C9B C10B O4B . . . . -0.1(3) ?
    C4B C9B C10B O4B . . . . 178.70(15) ?
    C8B C9B C10B N1B . . . . 179.68(15) ?
    C4B C9B C10B N1B . . . . -1.50(16) ?
    O4B C10B N1B C3B . . . . -178.65(14) ?
    C9B C10B N1B C3B . . . . 1.54(16) ?
    O4B C10B N1B C2B . . . . -10.5(2) ?
    C9B C10B N1B C2B . . . . 169.65(13) ?
    O3B C3B N1B C10B . . . . 179.65(14) ?
    C4B C3B N1B C10B . . . . -0.99(16) ?
    O3B C3B N1B C2B . . . . 11.5(2) ?
    C4B C3B N1B C2B . . . . -169.17(13) ?
    C1B C2B N1B C10B . . . . -71.42(18) ?
    C1B C2B N1B C3B . . . . 95.41(16) ?
loop_
    _geom_hbond_atom_site_label_D
    _geom_hbond_atom_site_label_H
    _geom_hbond_atom_site_label_A
    _geom_hbond_site_symmetry_A
    _geom_hbond_distance_DH
    _geom_hbond_distance_HA
    _geom_hbond_distance_DA
    _geom_hbond_angle_DHA
    O2A H1OA N1 1_555 1.00(3) 1.60(3) 2.5997(19) 177(2)
    O2B H1OB O1 1_555 0.93(2) 1.75(2) 2.6736(16) 170(2)
    N2 H1N2 O4B 2_676 0.87(2) 2.22(2) 3.0549(18) 161(2)
    C2A H2A2 O3B 1_444 0.97 2.57 3.477(2) 156
    C5B H5B O1 2_686 0.93 2.51 3.158(2) 126
    C7B H7B O3B 1_655 0.93 2.55 3.275(2) 135
    C5 H5 O3A 2_465 0.93 2.48 3.341(2) 154
_iucr_refine_instructions_details
;
TITL GB-MM85_1159 in P-1
CELL  1.54184   8.1238  12.7963  15.9191  105.590  101.160   97.535
ZERR     2.00   0.0004   0.0007   0.0011    0.005    0.005    0.004
LATT   1
SFAC  C    H    N    O
UNIT  68   54   10   20
MERG   2
FMAP   2
PLAN   10
ACTA
BOND $H
CONF
L.S.   8
WGHT    0.052300    0.272000
EXTI    0.002432
FVAR       5.44369
MOLE    1
C1    1   -0.264234    0.950372    0.170096    11.00000    0.06278    0.04863 =
         0.04715    0.01940   -0.00603    0.00828
AFIX  43
H1    2   -0.309335    0.993983    0.136756    11.00000   -1.20000
AFIX   0
C2    1   -0.142541    1.001393    0.249523    11.00000    0.05782    0.03744 =
         0.04534    0.01349   -0.00304    0.00478
AFIX  43
H2    2   -0.106864    1.077838    0.268912    11.00000   -1.20000
AFIX   0
C3    1   -0.074054    0.937817    0.300075    11.00000    0.03581    0.03729 =
         0.03467    0.01016    0.00529    0.00619
C4    1   -0.131356    0.824412    0.267609    11.00000    0.04748    0.03711 =
         0.04570    0.01350   -0.00038    0.00627
AFIX  43
H4    2   -0.088054    0.778612    0.299240    11.00000   -1.20000
AFIX   0
C5    1   -0.253494    0.780392    0.187739    11.00000    0.05387    0.03814 =
         0.04910    0.00774   -0.00164    0.00170
AFIX  43
H5    2   -0.291523    0.704141    0.166702    11.00000   -1.20000
AFIX   0
C6    1    0.054503    0.996882    0.387615    11.00000    0.03674    0.03502 =
         0.03576    0.00982    0.00595    0.00366
C7    1    0.336893    0.920853    0.543882    11.00000    0.04181    0.03648 =
         0.03974    0.01095    0.00578    0.00669
AFIX  43
H7    2    0.311182    0.844947    0.515644    11.00000   -1.20000
AFIX   0
C8    1    0.466336    0.966487    0.628167    11.00000    0.03793    0.04088 =
         0.03651    0.01294    0.00673    0.00827
C9    1    0.523916    1.080249    0.664471    11.00000    0.05498    0.03949 =
         0.04919    0.01692   -0.00448    0.00982
AFIX  43
H9    2    0.478500    1.127092    0.634597    11.00000   -1.20000
AFIX   0
C10   1    0.646179    1.124343    0.743350    11.00000    0.06049    0.03866 =
         0.05082    0.01120   -0.00502    0.00596
AFIX  43
H10   2    0.685218    1.200462    0.765637    11.00000   -1.20000
AFIX   0
C11   1    0.712446    1.056113    0.790406    11.00000    0.04463    0.04732 =
         0.03647    0.01169    0.00298    0.00837
C12   1    0.657581    0.942898    0.755700    11.00000    0.05496    0.04771 =
         0.04215    0.02066    0.00208    0.01300
AFIX  43
H12   2    0.701433    0.896496    0.786537    11.00000   -1.20000
AFIX   0
C13   1    0.536454    0.898812    0.674421    11.00000    0.05225    0.03818 =
         0.04369    0.01375    0.00469    0.00760
AFIX  43
H13   2    0.501678    0.822478    0.650542    11.00000   -1.20000
AFIX   0
C14   1    0.894902    1.046573    0.923707    11.00000    0.07440    0.07140 =
         0.04388    0.02234   -0.00800    0.01086
AFIX 137
H14A  2    0.802336    1.015069    0.944255    11.00000   -1.50000
H14B  2    0.982307    1.093378    0.974438    11.00000   -1.50000
H14C  2    0.941515    0.988405    0.890126    11.00000   -1.50000
AFIX   0
N1    3   -0.319743    0.841282    0.139223    11.00000    0.04930    0.04895 =
         0.03956    0.01025   -0.00301    0.00381
N2    3    0.138635    0.933893    0.428263    11.00000    0.04321    0.03402 =
         0.03641    0.00625   -0.00264    0.00683
N3    3    0.258431    0.984560    0.508508    11.00000    0.03960    0.04000 =
         0.03582    0.00876   -0.00063    0.00535
O1    4    0.076301    1.098150    0.418434    11.00000    0.05049    0.03480 =
         0.04679    0.00995   -0.00497    0.00299
O2    4    0.833354    1.110226    0.867730    11.00000    0.06728    0.05393 =
         0.04381    0.01260   -0.01263    0.00571
MOLE    2
C1A   1   -0.534239    0.782988   -0.073338    11.00000    0.05932    0.04819 =
         0.04604    0.01257    0.00674   -0.00151
C2A   1   -0.654395    0.719233   -0.163472    11.00000    0.06672    0.05221 =
         0.04281    0.01467    0.00618    0.00472
AFIX  23
H2A1  2   -0.687536    0.771060   -0.195162    11.00000   -1.20000
H2A2  2   -0.594046    0.670883   -0.198943    11.00000   -1.20000
AFIX   0
C3A   1   -0.821621    0.545169   -0.153899    11.00000    0.04889    0.04479 =
         0.03971    0.00554   -0.00028    0.00918
C4A   1   -0.987452    0.517000   -0.131160    11.00000    0.04509    0.05805 =
         0.03728    0.00336   -0.00174    0.00542
C5A   1   -1.064313    0.421411   -0.119084    11.00000    0.06166    0.06760 =
         0.04904    0.00578    0.00447   -0.00367
AFIX  43
H5A   2   -1.014872    0.358983   -0.127323    11.00000   -1.20000
AFIX   0
C6A   1   -1.218694    0.422189   -0.094096    11.00000    0.06404    0.11149 =
         0.05242    0.01018    0.00507   -0.02249
AFIX  43
H6A   2   -1.274043    0.359358   -0.084835    11.00000   -1.20000
AFIX   0
C7A   1   -1.291524    0.516078   -0.082757    11.00000    0.04791    0.15437 =
         0.06190    0.00951    0.00990    0.01130
AFIX  43
H7A   2   -1.395126    0.514573   -0.066030    11.00000   -1.20000
AFIX   0
C8A   1   -1.214151    0.611598   -0.095666    11.00000    0.05571    0.12106 =
         0.06798    0.01726    0.01198    0.03211
AFIX  43
H8A   2   -1.263847    0.673906   -0.088202    11.00000   -1.20000
AFIX   0
C9A   1   -1.060825    0.610609   -0.119973    11.00000    0.04978    0.07497 =
         0.04043    0.00442   -0.00148    0.02192
C10A  1   -0.945881    0.698703   -0.136131    11.00000    0.06593    0.05726 =
         0.03839    0.00376   -0.00170    0.02390
N1A   3   -0.806823    0.653588   -0.156077    11.00000    0.05000    0.04479 =
         0.04238    0.00534   -0.00274    0.00954
O1A   4   -0.428457    0.859390   -0.066540    11.00000    0.15290    0.12203 =
         0.06878    0.03536   -0.00892   -0.08292
O2A   4   -0.552210    0.743561   -0.008832    11.00000    0.06409    0.06485 =
         0.04282    0.01749   -0.00796   -0.01464
O3A   4   -0.716484    0.488332   -0.168564    11.00000    0.06004    0.05659 =
         0.07937    0.02036    0.02054    0.02259
O4A   4   -0.962067    0.792035   -0.134099    11.00000    0.11367    0.06430 =
         0.07337    0.01640    0.01554    0.04595
MOLE    3
C1B   1    0.404795    1.304912    0.570842    11.00000    0.04324    0.03689 =
         0.04289    0.01025    0.00245    0.00795
C2B   1    0.501640    1.374679    0.664985    11.00000    0.04831    0.04002 =
         0.04256    0.01082    0.00559    0.00175
AFIX  23
H2B1  2    0.430088    1.422184    0.691970    11.00000   -1.20000
H2B2  2    0.528584    1.326737    0.701548    11.00000   -1.20000
AFIX   0
C3B   1    0.670394    1.552017    0.662801    11.00000    0.04306    0.03669 =
         0.03738    0.00962    0.00087    0.00874
C4B   1    0.837814    1.582479    0.643175    11.00000    0.04102    0.03646 =
         0.03582    0.00852   -0.00002    0.00821
C5B   1    0.913597    1.679819    0.633221    11.00000    0.04931    0.04079 =
         0.04836    0.01547    0.00374    0.00732
AFIX  43
H5B   2    0.860329    1.740581    0.639632    11.00000   -1.20000
AFIX   0
C6B   1    1.071937    1.683406    0.613331    11.00000    0.05136    0.05325 =
         0.05064    0.01697    0.00434   -0.00179
AFIX  43
H6B   2    1.126079    1.747825    0.605864    11.00000   -1.20000
AFIX   0
C7B   1    1.152297    1.592802    0.604209    11.00000    0.03898    0.07204 =
         0.04481    0.01295    0.00313    0.00566
AFIX  43
H7B   2    1.259356    1.597927    0.591263    11.00000   -1.20000
AFIX   0
C8B   1    1.075113    1.494880    0.614138    11.00000    0.04339    0.05508 =
         0.04245    0.00759    0.00017    0.01669
AFIX  43
H8B   2    1.128517    1.434198    0.608199    11.00000   -1.20000
AFIX   0
C9B   1    0.916701    1.490991    0.633087    11.00000    0.04108    0.03782 =
         0.03327    0.00569   -0.00354    0.00881
C10B  1    0.799705    1.399325    0.644601    11.00000    0.04651    0.03594 =
         0.03557    0.00560   -0.00359    0.00948
N1B   3    0.657957    1.441761    0.663375    11.00000    0.04206    0.03386 =
         0.04452    0.00916    0.00151    0.00494
O1B   4    0.455701    1.305178    0.505169    11.00000    0.06289    0.08245 =
         0.04274    0.00921    0.00813   -0.00453
O2B   4    0.262458    1.244404    0.572276    11.00000    0.05173    0.04357 =
         0.04695    0.00579    0.00275   -0.00372
O3B   4    0.562530    1.606106    0.676850    11.00000    0.05218    0.05078 =
         0.07044    0.02084    0.01831    0.02205
O4B   4    0.818136    1.305608    0.639625    11.00000    0.06730    0.03474 =
         0.06327    0.01241    0.00265    0.01583
H1OA  2   -0.464040    0.783603    0.048600    11.00000    0.10078
H1OB  2    0.210271    1.192660    0.516892    11.00000    0.07827
H1N2  2    0.125785    0.863335    0.402934    11.00000    0.05632
HKLF    4
REM  GB-MM85_1159 in P-1
REM R1 =  0.0402 for   4836 Fo > 4sig(Fo)  and  0.0490 for all   5912 data
REM    456 parameters refined using      0 restraints
END
WGHT      0.0523      0.2719
REM Highest difference peak  0.280,  deepest hole -0.210,  1-sigma level  0.035
Q1    1  -0.5229  0.8829 -0.0486  11.00000  0.05    0.28
Q2    1  -1.0624  0.7602 -0.1197  11.00000  0.05    0.23
Q3    1   0.8726  1.5362  0.6378  11.00000  0.05    0.19
Q4    1  -0.4019  0.8170 -0.0704  11.00000  0.05    0.19
Q5    1  -0.0134  0.9619  0.3405  11.00000  0.05    0.19
Q6    1   0.3958  1.3487  0.5254  11.00000  0.05    0.18
Q7    1   0.4622  0.9374  0.6655  11.00000  0.05    0.17
Q8    1  -1.2428  0.4648 -0.0629  11.00000  0.05    0.16
Q9    1   0.5385  0.9367  0.6318  11.00000  0.05    0.15
Q10   1  -0.9998  0.4788 -0.1030  11.00000  0.05    0.15
;
data_global
_journal_date_recd_electronic     2012-08-28
_journal_date_accepted     2012-09-04
_journal_name_full     'Acta Crystallographica, Section E'
_journal_year     2012
_journal_volume     68
_journal_issue     10
_journal_page_first     o2897
_journal_page_last     o2898
_journal_paper_category     QO
_journal_paper_doi     10.1107/S1600536812038032
_journal_coeditor_code     RZ2799
_publ_contact_author_name     'Novakovi\'c, Sladjana B.'
_publ_contact_author_address
;
'Vin\<ca' Institute of Nuclear Sciences
Laboratory of Theoretical Physics and Condensed Matter Physics
University of Belgrade
PO Box 522
11001 Belgrade
Serbia
;
_publ_contact_author_email     snovak@vin.bg.ac.rs
_publ_contact_author_fax     '+ 381 11 8065 829'
_publ_contact_author_phone     '+ 381 11 3408 766'
_publ_section_title
;
2-(1,3-Dioxoisoindolin-2-yl)acetic
acid--<i>N</i>'-[(<i>E</i>)-4-methoxybenzylidene]pyridine-4-carbohydrazide
(2/1)
;
loop_
    _publ_author_name
    _publ_author_footnote
    _publ_author_address
    "Novakovi\'c, Sladjana B." .
;
'Vin\<ca' Institute of Nuclear Sciences
Laboratory of Theoretical Physics and Condensed Matter Physics
University of Belgrade
PO Box 522
11001 Belgrade
Serbia
;
    "Bogdanovi\'c, Goran A." .
;
'Vin\<ca' Institute of Nuclear Sciences
Laboratory of Theoretical Physics and Condensed Matter Physics
University of Belgrade
PO Box 522
11001 Belgrade
Serbia
;
    "Mohamed, Shaaban K." .
;
Manchester Metropolitan University
Chemistry and Environmental Division
Manchester M1 5GD
England
;
    "Albayati, Mustafa  R." .
;
Kirkuk University, College of Science
Department of Chemistry
Kirkuk
Iraq
;
    "Ayad S. Hameed" .
;
Chemistry Department
Tikrit University
Tikrit
Iraq
;
