# Supplementary material for: 2-(1,3-Dioxoisoindolin-2-yl)acetic acid–N′-[(E)-4-meth­oxy­benzyl­idene]pyridine-4-carbohydrazide (2/1)
Source: Acta Crystallogr Sect E Struct Rep Online. 2012 Sep 8;68(Pt 10):o2897–8. doi: 10.1107/S1600536812038032 (PMC3470249; doi:10.1107/S1600536812038032)
Supplement: Supplementary file 2 [file e-68-o2897-Isup2.hkl]

#
# h,k,l, Fc-squared, Fo-squared, sigma(Fo-squared) and status flag
#
data_I
_shelx_title ' GB-MM85_1159 in P-1'
_shelx_refln_list_code          4
_shelx_F_calc_maximum      198.91
_exptl_crystal_F_000       692.00
_reflns_d_resolution_high  0.8085
 
loop_
 _symmetry_equiv_pos_as_xyz
 'x, y, z'
 '-x, -y, -z'
 
_cell_length_a     8.1238
_cell_length_b    12.7963
_cell_length_c    15.9191
_cell_angle_alpha 105.590
_cell_angle_beta  101.160
_cell_angle_gamma  97.535
 
_shelx_F_squared_multiplier     1.000
 
loop_
 _refln_index_h
 _refln_index_k
 _refln_index_l
 _refln_F_squared_calc
 _refln_F_squared_meas
 _refln_F_squared_sigma
 _refln_observed_status
   1   0   0      784.41      720.27     18.38 o
   2   0   0        0.48       -0.05      0.39 o
   3   0   0      637.17      635.24     10.11 o
   4   0   0       39.85       32.79      1.59 o
   5   0   0      899.38      932.12     26.23 o
   6   0   0        0.06        0.74      0.81 o
   7   0   0       38.04       39.77      2.73 o
   8   0   0      163.79      162.91      8.36 o
   9   0   0       10.12       12.28      1.94 o
  -9   1   0        0.80        1.16      1.06 o
  -8   1   0      111.28      110.98      6.72 o
  -7   1   0       96.74      109.25      3.82 o
  -6   1   0      185.17      190.98      8.76 o
  -5   1   0       18.58       15.43      1.26 o
  -4   1   0        1.25        4.23      0.60 o
  -3   1   0       15.12       11.89      0.83 o
  -2   1   0      347.74      322.26      8.88 o
  -1   1   0     1369.05     1299.61     24.58 o
   0   1   0       69.50       72.98      2.25 o
   1   1   0      385.49      368.72      9.75 o
   2   1   0     1940.67     1829.54     32.69 o
   3   1   0        6.73        4.09      0.50 o
   4   1   0      234.19      226.30      5.34 o
   5   1   0     1329.78     1427.79     26.98 o
   6   1   0       75.37       76.70      3.66 o
   7   1   0      271.78      269.29      8.20 o
   8   1   0       32.09       29.14      3.33 o
   9   1   0        1.35        1.18      1.05 o
  -9   2   0       26.61       29.08      2.97 o
  -8   2   0       29.12       29.80      3.42 o
  -7   2   0        0.01        0.78      0.61 o
  -6   2   0      301.52      341.88     13.10 o
  -5   2   0      409.64      443.63     10.55 o
  -4   2   0        6.73        9.71      1.46 o
  -3   2   0        7.18        8.20      0.50 o
  -2   2   0       24.08       22.04      1.09 o
  -1   2   0     4854.87     4322.67    105.80 o
   0   2   0     6193.50     5808.13    101.06 o
   1   2   0      931.34      774.21     20.31 o
   2   2   0     2539.11     2417.50     43.10 o
   3   2   0      575.54      601.80     12.37 o
   4   2   0      207.21      199.15      8.25 o
   5   2   0      347.02      335.28     12.79 o
   6   2   0       34.31       30.53      2.29 o
   7   2   0        5.92        3.46      1.05 o
   8   2   0        0.52        0.64      1.23 o
   9   2   0        0.31        0.98      0.91 o
  -9   3   0       69.42       71.71      4.63 o
  -8   3   0       29.14       28.37      2.24 o
  -7   3   0        0.01        0.54      0.83 o
  -6   3   0       38.28       34.24      3.50 o
  -5   3   0      954.62      901.21     26.67 o
  -4   3   0      238.03      253.61      6.60 o
  -3   3   0        9.81       16.68      0.81 o
  -2   3   0      119.83      104.46      2.50 o
  -1   3   0      884.62      853.29     15.74 o
   0   3   0      696.71      620.28     11.91 o
   1   3   0     1544.92     1345.36     34.85 o
   2   3   0      972.61      899.54     17.15 o
   3   3   0     4480.55     4636.67    116.50 o
   4   3   0       11.11       10.11      1.22 o
   5   3   0       79.35       78.63      5.35 o
   6   3   0       55.40       58.17      3.28 o
   7   3   0       87.94       87.78      5.95 o
   8   3   0        1.61        1.71      1.22 o
   9   3   0        0.53        1.72      0.86 o
  -9   4   0       29.85       30.88      2.95 o
  -8   4   0        1.66        2.85      0.99 o
  -7   4   0       19.59       20.06      1.99 o
  -6   4   0        3.81        5.90      1.64 o
  -5   4   0        7.46        5.01      1.50 o
  -4   4   0      792.38      866.34     20.09 o
  -3   4   0     2704.82     2896.52     36.85 o
  -2   4   0      449.37      490.94      5.69 o
  -1   4   0      376.48      356.22      8.51 o
   0   4   0      162.96      150.68      6.35 o
   1   4   0     2191.58     2170.27     55.63 o
   2   4   0       26.18       33.28      2.60 o
   3   4   0      274.53      302.54     10.72 o
   4   4   0      179.60      171.68      7.31 o
   5   4   0      473.70      484.12     17.17 o
   6   4   0      439.81      465.05     18.92 o
   7   4   0       99.27       82.04      5.59 o
   8   4   0       50.42       49.61      3.77 o
  -9   5   0        3.83        4.48      1.10 o
  -8   5   0       58.75       57.18      3.25 o
  -7   5   0        0.50       -1.45      1.53 o
  -6   5   0      117.10      111.17      6.62 o
  -5   5   0      151.51      157.88      7.66 o
  -4   5   0      596.17      549.05      9.93 o
  -3   5   0     2343.57     2468.22     35.59 o
  -2   5   0      137.28      132.39      2.29 o
  -1   5   0       15.69       20.89      1.82 o
   0   5   0      596.69      589.03     17.02 o
   1   5   0      131.19      126.06      5.59 o
   2   5   0      510.22      569.82     17.52 o
   3   5   0      262.37      239.23      9.55 o
   4   5   0        9.39        7.47      1.24 o
   5   5   0       76.19       74.60      5.20 o
   6   5   0       42.72       45.47      4.20 o
   7   5   0       70.53       66.28      4.84 o
   8   5   0        2.06        2.98      1.11 o
  -9   6   0       10.42        6.86      2.10 o
  -8   6   0        0.45        0.80      1.16 o
  -7   6   0        3.30        3.19      1.12 o
  -6   6   0       71.86       73.10      3.73 o
  -5   6   0      155.43      155.49      5.70 o
  -4   6   0        6.55       10.85      1.06 o
  -3   6   0       61.22       86.74      2.33 o
  -2   6   0      150.20      176.72      5.09 o
  -1   6   0      923.16     1010.36     27.57 o
   0   6   0      332.20      365.34     12.00 o
   1   6   0      100.56      100.56      4.93 o
   2   6   0       27.07       24.25      2.69 o
   3   6   0      333.83      337.12     12.70 o
   4   6   0       35.10       30.00      2.34 o
   5   6   0       54.74       57.49      3.36 o
   6   6   0      283.58      265.73     11.47 o
   7   6   0        5.67        5.81      1.41 o
   8   6   0        0.01       -0.46      0.65 o
  -9   7   0        0.09        0.30      0.61 o
  -8   7   0        4.83        4.09      1.06 o
  -7   7   0        1.95        1.92      0.89 o
  -6   7   0       19.44       18.34      1.92 o
  -5   7   0       17.23       17.84      1.40 o
  -4   7   0      249.47      260.82      6.04 o
  -3   7   0       74.49       74.62      2.68 o
  -2   7   0      781.77      825.77     14.07 o
  -1   7   0      140.76      156.61     12.43 o
   0   7   0       18.84       25.00      1.78 o
   1   7   0       56.46       60.59      4.26 o
   2   7   0       54.58       49.67      4.08 o
   3   7   0        0.86       -0.58      1.52 o
   4   7   0      114.66      113.70      6.81 o
   5   7   0      523.92      509.50     12.75 o
   6   7   0       28.56       32.18      3.41 o
   7   7   0        0.22       -0.94      1.04 o
  -9   8   0        7.79        6.29      1.19 o
  -8   8   0       12.86       14.85      1.21 o
  -7   8   0       61.41       51.63      3.09 o
  -6   8   0       32.21       29.29      2.39 o
  -5   8   0       47.27       53.94      3.11 o
  -4   8   0       47.87       51.13      3.17 o
  -3   8   0       33.84       38.19      1.99 o
  -2   8   0        1.17        0.60      0.78 o
  -1   8   0       55.89       42.96      1.78 o
   0   8   0       78.10       93.23      4.01 o
   1   8   0       15.74       17.43      2.33 o
   2   8   0       70.18       72.15      3.59 o
   3   8   0       80.01       78.24      3.91 o
   4   8   0      431.61      419.02     15.96 o
   5   8   0       89.66       86.06      4.09 o
   6   8   0       20.27       16.84      2.29 o
   7   8   0        2.88        4.19      1.02 o
  -8   9   0        6.89       11.24      1.20 o
  -7   9   0        0.22        0.50      1.13 o
  -6   9   0       55.77       56.11      4.72 o
  -5   9   0       21.04       18.19      2.21 o
  -4   9   0      140.68      143.59      4.46 o
  -3   9   0      219.06      231.68      9.12 o
  -2   9   0        1.13        1.17      0.75 o
  -1   9   0      107.13      102.12      4.35 o
   0   9   0        6.88        3.54      0.78 o
   1   9   0        1.33        4.11      1.35 o
   2   9   0        5.16        4.12      0.72 o
   3   9   0       60.26       57.38      3.32 o
   4   9   0       20.07       23.52      3.13 o
   5   9   0       38.54       32.66      3.27 o
   6   9   0        2.12        3.70      1.05 o
  -8  10   0       17.56       19.66      1.41 o
  -7  10   0       13.72       15.31      1.56 o
  -6  10   0      106.45       94.79      6.20 o
  -5  10   0        0.01        0.83      1.29 o
  -4  10   0        1.88        1.94      0.71 o
  -3  10   0      147.52      149.64      3.96 o
  -2  10   0      238.42      231.18      5.18 o
  -1  10   0       82.64       74.93      2.66 o
   0  10   0      355.04      341.64      7.83 o
   1  10   0      329.91      308.01      7.32 o
   2  10   0      254.38      228.66      6.03 o
   3  10   0       39.56       38.76      2.72 o
   4  10   0        8.34        3.24      1.37 o
   5  10   0        9.39        6.62      1.05 o
  -7  11   0       14.87       15.84      1.37 o
  -6  11   0       16.82       12.11      2.22 o
  -5  11   0        3.93        2.81      0.88 o
  -4  11   0       66.59       70.65      3.77 o
  -3  11   0       11.36        6.46      1.21 o
  -2  11   0       30.44       30.03      1.69 o
  -1  11   0       78.75       77.73      2.77 o
   0  11   0      106.16       99.62      3.72 o
   1  11   0        0.11       -0.27      1.28 o
   2  11   0       42.86       38.81      2.75 o
   3  11   0        9.01        6.27      1.16 o
   4  11   0        1.63        0.47      1.05 o
   5  11   0        6.51        7.20      0.84 o
  -7  12   0       13.10       12.90      1.70 o
  -6  12   0       16.16       11.99      2.04 o
  -5  12   0      103.93       93.16      4.03 o
  -4  12   0       25.08       20.02      1.94 o
  -3  12   0        1.17        0.42      0.74 o
  -2  12   0       88.25       86.51      5.61 o
  -1  12   0       14.32       17.37      1.87 o
   0  12   0       22.13       19.38      1.95 o
   1  12   0      223.33      218.03      7.14 o
   2  12   0       84.92       92.92      5.48 o
   3  12   0       10.89        8.62      1.58 o
   4  12   0        3.60        2.40      0.97 o
  -6  13   0        9.48       10.12      1.56 o
  -5  13   0        0.02       -0.71      0.71 o
  -4  13   0        6.44        6.23      1.43 o
  -3  13   0       20.79       24.21      2.90 o
  -2  13   0        5.17        3.67      0.97 o
  -1  13   0        3.10        3.26      2.17 o
   0  13   0       63.46       56.70      3.29 o
   1  13   0       20.03       18.28      2.52 o
   2  13   0        0.00        0.54      0.92 o
   3  13   0        4.74        2.00      0.85 o
  -5  14   0        6.45        5.40      1.02 o
  -4  14   0        0.10        1.47      0.93 o
  -3  14   0       81.78       91.67      5.26 o
  -2  14   0        3.71        4.48      0.90 o
  -1  14   0        8.92        9.74      1.74 o
   0  14   0        2.66        0.70      1.05 o
   1  14   0        0.19        1.94      1.10 o
  -1  15   0        1.12       -0.65      0.65 o
   0 -15   1       18.44       19.44      1.86 o
   1 -15   1        0.90        2.88      1.07 o
   2 -15   1        1.47        1.30      0.67 o
   3 -15   1        6.21        4.98      1.09 o
  -2 -14   1        0.14        0.96      0.70 o
  -1 -14   1        9.94        4.55      1.33 o
   0 -14   1        4.69        4.15      1.43 o
   1 -14   1       27.39       27.24      1.99 o
   2 -14   1        1.18        1.92      0.78 o
   3 -14   1        3.54        5.12      1.62 o
   4 -14   1       15.70       11.00      1.69 o
   5 -14   1        2.01        1.75      0.78 o
  -3 -13   1        1.22        3.00      0.88 o
  -2 -13   1       15.43       13.83      1.43 o
  -1 -13   1        2.66        0.75      0.84 o
   0 -13   1       22.24       22.80      3.04 o
   1 -13   1        2.07        1.89      1.02 o
   2 -13   1       19.53       16.59      1.76 o
   3 -13   1        5.07        3.03      1.49 o
   4 -13   1       39.19       35.34      2.33 o
   5 -13   1       33.63       30.99      2.01 o
   6 -13   1        2.78        4.34      1.22 o
  -4 -12   1        1.05        0.87      0.87 o
  -3 -12   1        0.06       -0.56      0.74 o
  -2 -12   1       28.07       29.01      2.27 o
  -1 -12   1       46.01       41.85      2.77 o
   0 -12   1        6.24       10.30      3.09 o
   1 -12   1      141.51      128.39      8.34 o
   2 -12   1      337.23      321.91     11.75 o
   3 -12   1       46.13       50.52      3.06 o
   4 -12   1       62.94       65.57      3.74 o
   5 -12   1        8.05        6.88      1.16 o
   6 -12   1        2.91        4.33      1.37 o
   7 -12   1        4.77        6.73      1.38 o
  -5 -11   1        2.36        4.19      0.79 o
  -4 -11   1       12.45       16.26      2.49 o
  -3 -11   1       16.45       16.73      1.89 o
  -2 -11   1        8.92        8.70      1.95 o
  -1 -11   1       13.21        9.43      1.42 o
   0 -11   1       20.88       22.05      1.74 o
   1 -11   1      102.46       96.03      3.13 o
   2 -11   1      486.33      450.88      8.30 o
   3 -11   1      211.65      200.01      9.22 o
   4 -11   1      114.16      111.32      4.85 o
   5 -11   1       43.30       40.75      2.71 o
   6 -11   1        4.94        2.71      1.42 o
   7 -11   1        0.02        0.75      0.61 o
  -6 -10   1       22.78       23.67      2.11 o
  -5 -10   1       22.93       23.37      2.55 o
  -4 -10   1       10.45       11.38      2.31 o
  -3 -10   1        2.10        1.68      0.83 o
  -2 -10   1      201.21      169.98      4.55 o
  -1 -10   1      130.15      119.06      4.04 o
   0 -10   1      117.45      126.89      3.59 o
   1 -10   1       29.43       27.58      1.84 o
   2 -10   1       90.45       80.19      3.23 o
   3 -10   1       18.59       16.58      1.45 o
   4 -10   1      397.42      389.29      8.66 o
   5 -10   1      251.97      222.59     10.48 o
   6 -10   1        8.88        6.94      1.70 o
   7 -10   1        3.24        2.48      1.13 o
   8 -10   1       48.09       55.21      2.92 o
  -6  -9   1       30.83       29.16      2.77 o
  -5  -9   1        1.17        0.65      0.88 o
  -4  -9   1       74.09       69.19      5.32 o
  -3  -9   1      599.63      564.93     11.31 o
  -2  -9   1        0.81        3.35      0.76 o
  -1  -9   1        4.05        3.31      0.77 o
   0  -9   1       44.73       32.64      2.35 o
   1  -9   1       37.98       40.32      1.81 o
   2  -9   1       13.23       14.69      1.33 o
   3  -9   1      574.86      555.98     33.59 o
   4  -9   1      127.91      121.37      4.89 o
   5  -9   1      912.00      847.44     18.77 o
   6  -9   1       72.87       73.86      3.85 o
   7  -9   1        0.10        0.21      0.99 o
   8  -9   1       13.78       14.38      1.38 o
  -7  -8   1        4.32        4.96      1.21 o
  -6  -8   1       61.29       57.86      4.46 o
  -5  -8   1       29.16       27.41      3.29 o
  -4  -8   1       84.59       62.83      3.56 o
  -3  -8   1       27.12       21.57      2.93 o
  -2  -8   1       13.09       13.48      2.43 o
  -1  -8   1     1525.55     1675.33     46.38 o
   0  -8   1       65.18       69.13      4.58 o
   1  -8   1       18.58       17.74      1.64 o
   2  -8   1       61.51       64.61      3.15 o
   3  -8   1      803.99      776.19     14.05 o
   4  -8   1      127.15      121.67      4.86 o
   5  -8   1       15.29       15.08      1.64 o
   6  -8   1       11.96        8.25      1.89 o
   7  -8   1      113.78       91.71      4.25 o
   8  -8   1        0.10       -0.32      1.39 o
   9  -8   1        6.93        6.56      1.22 o
  -7  -7   1       55.36       58.11      4.08 o
  -6  -7   1      199.99      186.96      9.02 o
  -5  -7   1        0.92        1.63      1.39 o
  -4  -7   1        6.38        5.06      1.06 o
  -3  -7   1        2.47        1.76      1.18 o
  -2  -7   1      228.35      265.99     10.73 o
  -1  -7   1        4.12        2.19      1.26 o
   0  -7   1      247.75      248.49      9.49 o
   1  -7   1       13.76        9.72      1.50 o
   2  -7   1        4.60        4.80      0.91 o
   3  -7   1        3.04        6.93      1.59 o
   4  -7   1       84.97       86.02      3.03 o
   5  -7   1       12.41       12.29      1.92 o
   6  -7   1      129.40      126.97      5.20 o
   7  -7   1      235.63      214.48     10.19 o
   8  -7   1        2.44        1.06      1.17 o
   9  -7   1       28.60       28.11      1.75 o
  -8  -6   1        0.66        1.60      0.92 o
  -7  -6   1        6.34        8.00      1.80 o
  -6  -6   1      277.07      281.78     12.00 o
  -5  -6   1       89.37       87.63      5.83 o
  -4  -6   1       12.96       11.77      1.53 o
  -3  -6   1        2.49        3.22      1.58 o
  -2  -6   1      592.48      614.79     19.23 o
  -1  -6   1     2930.58     3134.78     80.54 o
   0  -6   1       56.45       54.04      3.46 o
   1  -6   1      839.78      927.82     31.76 o
   2  -6   1      139.21      140.34      4.12 o
   3  -6   1      319.49      328.73      8.13 o
   4  -6   1      648.25      750.14     13.10 o
   5  -6   1      103.80      111.78      8.10 o
   6  -6   1      218.47      199.13      6.83 o
   7  -6   1      240.02      244.83     11.15 o
   8  -6   1        2.32        2.51      1.43 o
   9  -6   1       52.51       55.23      2.60 o
  -8  -5   1        3.32        3.45      1.16 o
  -7  -5   1       24.66       29.98      3.30 o
  -6  -5   1      375.04      374.99     14.60 o
  -5  -5   1      159.15      174.04      8.61 o
  -4  -5   1       63.28       68.36      3.32 o
  -3  -5   1       32.96       24.51      2.64 o
  -2  -5   1      240.53      273.85      9.91 o
  -1  -5   1       17.71       26.03      3.18 o
   0  -5   1      209.66      212.53      7.08 o
   1  -5   1       22.66       16.82      0.99 o
   2  -5   1     3208.46     3330.90     42.05 o
   3  -5   1       48.81       49.02      2.36 o
   4  -5   1     1219.09     1325.84     31.13 o
   5  -5   1      401.75      374.50     13.70 o
   6  -5   1       12.47       10.98      2.17 o
   7  -5   1      178.74      167.99      8.86 o
   8  -5   1       18.93       20.86      2.82 o
   9  -5   1      175.27      191.33      5.60 o
  -8  -4   1        1.13        0.14      1.10 o
  -7  -4   1       90.53       82.89      5.69 o
  -6  -4   1       63.95       62.93      3.43 o
  -5  -4   1      302.08      290.84     11.86 o
  -4  -4   1       20.62       19.53      1.68 o
  -3  -4   1      393.81      392.57      8.90 o
  -2  -4   1       47.89       43.10      3.56 o
  -1  -4   1     4609.53     4542.93     84.20 o
   0  -4   1       13.92        9.39      0.86 o
   1  -4   1      689.94      659.39     11.61 o
   2  -4   1     1058.53     1045.21     12.37 o
   3  -4   1      188.12      213.66      5.59 o
   4  -4   1      630.05      667.78     14.19 o
   5  -4   1        0.83        1.94      1.37 o
   6  -4   1        1.77        1.99      1.13 o
   7  -4   1       12.06       12.91      2.55 o
   8  -4   1        5.38        3.27      0.97 o
   9  -4   1      221.53      254.49     12.37 o
  -9  -3   1        3.83        3.43      0.98 o
  -8  -3   1        8.51        7.26      1.76 o
  -7  -3   1        1.20        1.35      0.78 o
  -6  -3   1       31.88       36.68      2.10 o
  -5  -3   1       38.05       39.33      3.69 o
  -4  -3   1        0.44        0.94      0.61 o
  -3  -3   1      166.04      184.59      4.04 o
  -2  -3   1     1130.76     1133.85     22.81 o
  -1  -3   1       32.95       24.69      1.26 o
   0  -3   1     6416.14     6273.65    109.40 o
   1  -3   1     1202.71     1154.58     23.09 o
   2  -3   1     6060.54     5867.09     72.83 o
   3  -3   1        1.70        0.91      0.46 o
   4  -3   1      564.29      576.75     17.64 o
   5  -3   1       53.09       47.32      3.75 o
   6  -3   1       44.18       36.64      3.62 o
   7  -3   1        0.27        0.04      0.96 o
   8  -3   1       49.84       50.23      2.94 o
   9  -3   1      104.68      125.18      6.35 o
  -9  -2   1        0.83        0.55      0.91 o
  -8  -2   1        4.31        3.11      1.32 o
  -7  -2   1        0.19        0.33      0.78 o
  -6  -2   1       19.11       17.56      1.84 o
  -5  -2   1      109.74      111.77      4.37 o
  -4  -2   1     2245.51     2322.19     42.98 o
  -3  -2   1       91.39       89.07      1.99 o
  -2  -2   1      329.35      315.64      6.62 o
  -1  -2   1       83.27       70.41      2.83 o
   0  -2   1     8609.25     7680.55    171.00 o
   1  -2   1     2784.49     2565.39     36.91 o
   2  -2   1     1146.01     1151.50     14.85 o
   3  -2   1        4.60        3.76      0.47 o
   4  -2   1       47.68       56.73      3.61 o
   5  -2   1       31.31       34.52      2.22 o
   6  -2   1      153.35      141.75      7.41 o
   7  -2   1        0.07        0.94      1.14 o
   8  -2   1       85.74       88.72      5.98 o
   9  -2   1        0.98        2.29      1.22 o
  -9  -1   1       13.54       13.10      1.97 o
  -8  -1   1        5.27        4.99      1.50 o
  -7  -1   1        0.80        0.68      0.68 o
  -6  -1   1       13.76       17.71      2.58 o
  -5  -1   1      598.24      562.79     13.46 o
  -4  -1   1     1368.31     1490.59     36.93 o
  -3  -1   1      505.78      418.26      7.12 o
  -2  -1   1     2156.14     2072.90     34.56 o
  -1  -1   1        5.72        6.84      0.67 o
   0  -1   1      460.00      425.17     10.77 o
   1  -1   1       42.71       58.95      1.50 o
   2  -1   1     3824.54     3939.05     69.18 o
   3  -1   1     1180.52     1173.14     15.55 o
   4  -1   1      277.93      298.19      6.66 o
   5  -1   1      130.58      141.12      4.86 o
   6  -1   1       25.22       23.97      2.05 o
   7  -1   1       14.14       18.86      2.75 o
   8  -1   1      144.38      139.07      7.61 o
   9  -1   1        1.43        1.53      1.06 o
  -9   0   1        0.78        1.68      1.24 o
  -8   0   1       67.90       68.00      5.09 o
  -7   0   1      149.52      139.05      5.44 o
  -6   0   1      102.38      102.49      6.03 o
  -5   0   1       79.96       90.10      3.57 o
  -4   0   1       91.56      102.47      2.90 o
  -3   0   1     2098.85     2185.17     27.71 o
  -2   0   1     1047.66     1045.10     18.95 o
  -1   0   1      305.64      305.88      8.24 o
   0   0   1     1053.26      922.11     22.76 o
   1   0   1       67.53       71.63      2.34 o
   2   0   1        0.19        0.20      0.43 o
   3   0   1       16.17       23.38      1.30 o
   4   0   1      788.59      795.14     13.20 o
   5   0   1      529.45      606.46     11.00 o
   6   0   1        0.72        0.60      1.09 o
   7   0   1        5.06        2.91      1.40 o
   8   0   1       33.42       34.51      3.52 o
   9   0   1       21.13       18.24      2.14 o
  -9   1   1        1.62        0.86      1.07 o
  -8   1   1      119.08      120.18      7.09 o
  -7   1   1       23.50       22.15      1.67 o
  -6   1   1      117.32      128.14      6.83 o
  -5   1   1      638.65      647.17     12.24 o
  -4   1   1       76.50       87.74      2.63 o
  -3   1   1     3113.22     3187.85     46.38 o
  -2   1   1     1335.84     1405.94     30.45 o
  -1   1   1     3421.23     3159.17     54.75 o
   0   1   1      469.09      452.63     11.79 o
   1   1   1       25.19       24.09      1.35 o
   2   1   1     1120.88     1095.97     28.20 o
   3   1   1       55.45       55.05      1.59 o
   4   1   1      654.82      687.81     36.91 o
   5   1   1      353.93      356.65      9.25 o
   6   1   1        0.59       -1.17      1.17 o
   7   1   1       18.35       20.62      2.83 o
   8   1   1        0.58        0.56      1.34 o
   9   1   1        2.54        2.63      1.01 o
  -9   2   1        1.20        0.08      1.01 o
  -8   2   1       13.43       14.28      1.59 o
  -7   2   1      322.61      329.67      7.66 o
  -6   2   1       48.63       43.03      3.87 o
  -5   2   1       47.43       37.71      2.26 o
  -4   2   1        5.81        3.97      1.19 o
  -3   2   1      203.43      187.90      2.65 o
  -2   2   1    16775.26    15974.61    332.93 o
  -1   2   1    10497.93     9544.73    278.70 o
   0   2   1     1017.44      963.06     24.77 o
   1   2   1       65.30       65.41      2.89 o
   2   2   1       19.96       21.04      1.64 o
   3   2   1      516.30      505.12     14.91 o
   4   2   1      183.00      179.54      7.83 o
   5   2   1        1.56        2.15      0.80 o
   6   2   1        1.08        1.15      0.51 o
   7   2   1       58.83       62.01      4.95 o
   8   2   1       12.45       13.59      2.38 o
   9   2   1       25.77       27.09      2.24 o
  -9   3   1       23.51       25.25      1.83 o
  -8   3   1       19.82       22.21      2.30 o
  -7   3   1      168.05      170.44      5.01 o
  -6   3   1      106.98      109.36      6.42 o
  -5   3   1        5.90        3.60      0.88 o
  -4   3   1       93.68       93.46      2.25 o
  -3   3   1       94.24      106.07      2.24 o
  -2   3   1      595.22      711.34      7.79 o
  -1   3   1     6148.45     5665.92    130.38 o
   0   3   1     2568.60     2667.48     47.35 o
   1   3   1       37.32       37.61      2.32 o
   2   3   1      329.99      321.92     10.33 o
   3   3   1      461.76      509.51     15.64 o
   4   3   1      100.22      116.62     10.38 o
   5   3   1      391.08      400.21     10.47 o
   6   3   1      108.81      106.24      4.61 o
   7   3   1      204.20      209.47      9.88 o
   8   3   1        0.50        0.79      1.12 o
  -9   4   1        2.09        3.51      0.86 o
  -8   4   1        1.40        0.23      0.77 o
  -7   4   1      328.27      349.52      9.83 o
  -6   4   1      226.36      196.13      9.25 o
  -5   4   1      199.24      191.40      6.59 o
  -4   4   1       92.03       97.86      2.42 o
  -3   4   1     2145.96     2210.18     28.46 o
  -2   4   1     1706.08     1817.22     20.78 o
  -1   4   1     4127.15     4032.71     58.12 o
   0   4   1       10.76        9.76      0.74 o
   1   4   1      588.60      621.09     18.47 o
   2   4   1       53.47       50.43      3.33 o
   3   4   1        2.75        1.21      1.03 o
   4   4   1        1.97        4.34      1.00 o
   5   4   1      223.24      222.47      7.18 o
   6   4   1       57.85       56.81      4.69 o
   7   4   1      119.26      112.03      6.60 o
   8   4   1        0.26       -1.02      1.13 o
  -9   5   1        9.84       10.01      1.27 o
  -8   5   1       14.11        9.80      1.41 o
  -7   5   1      190.98      195.51      6.75 o
  -6   5   1      398.00      359.94     14.01 o
  -5   5   1       27.94       24.84      2.80 o
  -4   5   1       57.66       54.37      2.27 o
  -3   5   1      110.81      108.37      2.54 o
  -2   5   1       78.57       83.22      2.33 o
  -1   5   1       85.67      114.95      2.85 o
   0   5   1      832.45      847.67     16.57 o
   1   5   1     1463.87     1633.04     78.15 o
   2   5   1      610.44      601.44     17.79 o
   3   5   1       33.06       28.69      2.92 o
   4   5   1       47.42       50.79      2.95 o
   5   5   1       63.68       67.64      3.53 o
   6   5   1     1082.09     1077.51     32.45 o
   7   5   1       77.61       79.06      5.18 o
   8   5   1       25.52       28.90      2.41 o
  -9   6   1        0.03        0.31      0.62 o
  -8   6   1       16.16       16.70      1.75 o
  -7   6   1        0.39        1.20      1.24 o
  -6   6   1      239.14      228.39      7.29 o
  -5   6   1       45.19       44.37      2.62 o
  -4   6   1       10.18       16.19      1.24 o
  -3   6   1       17.79       17.55      1.02 o
  -2   6   1      377.40      380.03      8.94 o
  -1   6   1      155.24      175.66      6.05 o
   0   6   1       57.43       66.35      2.25 o
   1   6   1      406.71      458.30     10.51 o
   2   6   1      302.61      338.51      8.57 o
   3   6   1       73.82       60.96      4.60 o
   4   6   1        5.60        7.05      1.28 o
   5   6   1      209.48      218.17      5.84 o
   6   6   1        4.06        2.83      1.25 o
   7   6   1       85.13       82.91      4.95 o
  -9   7   1        8.04        8.87      1.52 o
  -8   7   1        3.27        0.84      0.73 o
  -7   7   1        8.85        5.64      1.23 o
  -6   7   1       62.96       57.42      2.70 o
  -5   7   1        0.00       -0.21      0.75 o
  -4   7   1      164.36      180.72      7.93 o
  -3   7   1      122.44      121.69      3.63 o
  -2   7   1       32.57       35.06      1.81 o
  -1   7   1      555.96      599.99     17.50 o
   0   7   1        4.68        1.19      0.58 o
   1   7   1      523.22      502.30     11.80 o
   2   7   1       52.51       48.85      2.77 o
   3   7   1       46.68       44.06      4.06 o
   4   7   1      192.25      180.56      6.41 o
   5   7   1      386.76      381.87     14.60 o
   6   7   1       45.79       42.50      2.54 o
   7   7   1        0.05       -0.09      0.87 o
  -9   8   1        4.38        4.88      1.10 o
  -8   8   1       20.83       20.39      1.68 o
  -7   8   1       12.01       11.13      1.47 o
  -6   8   1      477.02      490.17     12.51 o
  -5   8   1      519.06      455.00      9.53 o
  -4   8   1      196.58      195.39     13.34 o
  -3   8   1       94.00       90.37      3.40 o
  -2   8   1      287.14      293.74      6.67 o
  -1   8   1       10.27       13.39      1.51 o
   0   8   1      279.53      321.70      9.03 o
   1   8   1       11.41       12.64      1.53 o
   2   8   1       65.10       62.48      3.34 o
   3   8   1      158.19      154.73      5.71 o
   4   8   1       17.44       14.03      2.47 o
   5   8   1       27.03       28.59      3.12 o
   6   8   1        7.90        7.43      1.08 o
  -8   9   1        2.65        2.34      0.86 o
  -7   9   1        0.02       -0.84      0.84 o
  -6   9   1        3.91        1.60      1.16 o
  -5   9   1       15.89       15.69      1.77 o
  -4   9   1      277.89      300.26      7.16 o
  -3   9   1       47.83       44.04      2.30 o
  -2   9   1        0.59        0.88      0.68 o
  -1   9   1       18.84       18.86      1.51 o
   0   9   1        0.38        1.14      0.96 o
   1   9   1        0.02        0.02      0.78 o
   2   9   1      109.51      122.56      4.98 o
   3   9   1      364.93      352.59      9.88 o
   4   9   1      166.15      166.08      8.63 o
   5   9   1       32.88       31.78      2.18 o
   6   9   1        0.96        0.45      0.50 o
  -8  10   1        2.04        2.27      0.65 o
  -7  10   1        2.22        4.36      1.87 o
  -6  10   1       70.28       60.50      4.93 o
  -5  10   1      315.44      340.82      9.61 o
  -4  10   1      181.66      184.94      5.35 o
  -3  10   1      255.86      245.62      6.36 o
  -2  10   1       15.19       17.94      1.52 o
  -1  10   1       10.70        9.91      1.07 o
   0  10   1      325.93      283.43      6.95 o
   1  10   1        1.04        1.96      0.83 o
   2  10   1      300.56      273.56      8.40 o
   3  10   1      253.02      252.80      7.82 o
   4  10   1       67.93       66.41      4.85 o
   5  10   1       11.68       13.61      1.28 o
  -7  11   1        7.91        7.98      1.63 o
  -6  11   1        9.96        9.48      2.03 o
  -5  11   1      625.98      629.62     24.28 o
  -4  11   1       12.17        9.91      1.49 o
  -3  11   1      554.47      534.35     23.10 o
  -2  11   1      217.29      206.26      9.51 o
  -1  11   1        0.32        0.42      0.69 o
   0  11   1       32.44       18.51      2.22 o
   1  11   1        7.48        5.55      1.27 o
   2  11   1       42.80       46.72      2.96 o
   3  11   1        2.81        3.10      0.88 o
   4  11   1       78.29       74.23      4.56 o
  -7  12   1        0.74       -0.46      0.76 o
  -6  12   1       21.63       27.73      2.90 o
  -5  12   1      345.88      359.26      9.43 o
  -4  12   1       16.67       15.26      2.39 o
  -3  12   1       63.02       51.42      5.08 o
  -2  12   1        7.54        6.69      1.26 o
  -1  12   1      333.79      296.66      8.77 o
   0  12   1      260.72      242.77     16.21 o
   1  12   1        2.31        1.10      1.39 o
   2  12   1       86.44       83.25      5.33 o
   3  12   1        1.43        1.34      0.76 o
   4  12   1        2.09        2.64      0.81 o
  -6  13   1       10.17        7.96      0.90 o
  -5  13   1       30.07       28.85      2.71 o
  -4  13   1        1.23        1.19      0.78 o
  -3  13   1        0.20       -0.26      1.12 o
  -2  13   1       13.07       19.19      3.69 o
  -1  13   1        2.32        2.01      1.52 o
   0  13   1      143.91      132.57      7.08 o
   1  13   1        8.92        5.43      1.49 o
   2  13   1        0.00        0.09      0.60 o
   3  13   1        5.30        5.22      1.06 o
  -5  14   1        0.72        2.55      0.88 o
  -4  14   1       17.88       20.70      2.19 o
  -3  14   1       31.14       38.28      3.06 o
  -2  14   1        0.63        0.08      0.98 o
  -1  14   1       32.78       26.55      2.59 o
   0  14   1        1.24       -0.36      1.08 o
   1  14   1       12.64       18.86      1.31 o
  -1 -15   2        7.19        5.72      1.03 o
   0 -15   2        0.90        2.22      0.96 o
   1 -15   2        3.77        4.29      1.18 o
   2 -15   2       67.82       85.09      2.44 o
   3 -15   2       25.05       27.37      2.42 o
  -2 -14   2        8.94       12.81      1.76 o
  -1 -14   2       44.31       44.51      3.53 o
   0 -14   2        1.18       -0.31      1.29 o
   1 -14   2        0.49       -0.76      0.76 o
   2 -14   2        5.64        6.03      1.04 o
   3 -14   2        9.48        9.85      1.86 o
   4 -14   2        0.05       -0.15      0.95 o
   5 -14   2        7.43        7.32      0.99 o
  -3 -13   2       26.15       21.43      1.56 o
  -2 -13   2      203.44      209.52      6.31 o
  -1 -13   2        6.24        3.87      0.92 o
   0 -13   2       47.96       45.98      6.28 o
   1 -13   2        0.05        0.01      0.87 o
   2 -13   2        2.21        0.71      0.88 o
   3 -13   2      104.14      108.66      6.62 o
   4 -13   2        5.60        5.11      1.01 o
   5 -13   2       15.48       10.99      1.29 o
   6 -13   2        1.36        1.59      0.90 o
  -4 -12   2        1.06       -0.20      1.09 o
  -3 -12   2       25.13       22.45      1.86 o
  -2 -12   2      207.08      173.55      6.08 o
  -1 -12   2       49.03       55.80      5.03 o
   0 -12   2        3.87        5.83      1.10 o
   1 -12   2       70.76       59.02      3.45 o
   2 -12   2       44.60       34.86      4.49 o
   3 -12   2      548.43      519.39     18.68 o
   4 -12   2        6.50        5.97      1.17 o
   5 -12   2       24.59       23.02      1.93 o
   6 -12   2        5.88        4.86      1.34 o
   7 -12   2        1.19        2.02      0.95 o
  -5 -11   2        5.88        6.14      0.90 o
  -4 -11   2        2.39        4.16      1.65 o
  -3 -11   2        9.97       11.96      1.60 o
  -2 -11   2        1.79       -0.25      1.49 o
  -1 -11   2        7.71       10.80      1.19 o
   0 -11   2        7.44        8.00      1.08 o
   1 -11   2      141.04      118.82      3.52 o
   2 -11   2        4.96        4.82      1.17 o
   3 -11   2     1361.21     1283.88     27.25 o
   4 -11   2      154.82      155.03      5.85 o
   5 -11   2       10.05        6.54      1.28 o
   6 -11   2        3.95        2.62      1.48 o
   7 -11   2        2.52        1.65      1.15 o
  -6 -10   2        4.77        2.37      0.87 o
  -5 -10   2       21.89       27.76      2.07 o
  -4 -10   2        1.38        0.28      1.29 o
  -3 -10   2        8.34        5.75      0.92 o
  -2 -10   2      117.53       94.95      3.55 o
  -1 -10   2      210.74      201.86      5.51 o
   0 -10   2      150.55      140.58      4.68 o
   1 -10   2       16.05       15.42      1.40 o
   2 -10   2       40.26       34.22      2.07 o
   3 -10   2     1375.89     1274.30     21.54 o
   4 -10   2       24.95       27.43      1.91 o
   5 -10   2      140.24      131.72      7.62 o
   6 -10   2        2.77        1.19      1.16 o
   7 -10   2        1.84       -0.56      1.09 o
   8 -10   2       17.69       18.28      1.35 o
  -7  -9   2       18.62       19.35      1.74 o
  -6  -9   2       83.66       84.82      5.09 o
  -5  -9   2        6.50        5.82      1.71 o
  -4  -9   2        2.98        1.71      0.98 o
  -3  -9   2       17.21       17.46      2.40 o
  -2  -9   2       11.20        8.62      2.13 o
  -1  -9   2        9.67        9.05      2.15 o
   0  -9   2      100.05      117.37      4.60 o
   1  -9   2      135.89      138.56      5.01 o
   2  -9   2      122.77      138.72      5.81 o
   3  -9   2      190.00      181.38     14.07 o
   4  -9   2      254.34      250.11      7.69 o
   5  -9   2      108.77      112.38      3.92 o
   6  -9   2        1.85        0.02      0.83 o
   7  -9   2       16.62       11.29      1.80 o
   8  -9   2       47.00       53.87      3.55 o
  -7  -8   2        5.94        3.86      1.15 o
  -6  -8   2      121.50      102.51      6.18 o
  -5  -8   2       89.03       79.25      5.68 o
  -4  -8   2       20.76       15.57      1.77 o
  -3  -8   2       17.22       20.73      2.85 o
  -2  -8   2        9.51       12.09      2.17 o
  -1  -8   2      499.92      574.35     16.90 o
   0  -8   2        3.72        3.38      1.00 o
   1  -8   2      188.50      200.87      6.03 o
   2  -8   2     1101.51     1051.23     30.88 o
   3  -8   2      373.43      388.33     14.42 o
   4  -8   2       43.95       47.75      2.94 o
   5  -8   2       13.10       13.50      1.31 o
   6  -8   2      104.63       90.72      6.28 o
   7  -8   2      148.66      147.29      5.58 o
   8  -8   2       10.83       12.63      1.38 o
   9  -8   2        8.78        7.81      1.18 o
  -8  -7   2        2.51        2.24      0.81 o
  -7  -7   2       29.55       25.68      2.77 o
  -6  -7   2       37.01       35.06      2.65 o
  -5  -7   2      347.49      321.73      9.25 o
  -4  -7   2        7.40        7.29      1.96 o
  -3  -7   2      219.13      212.40      9.61 o
  -2  -7   2      670.38      700.94     22.01 o
  -1  -7   2      153.44      173.54      7.77 o
   0  -7   2      419.37      393.16      9.33 o
   1  -7   2        5.69       13.44      5.80 o
   2  -7   2      150.44      171.98      7.70 o
   3  -7   2       37.19       42.17      3.50 o
   4  -7   2        7.31        6.23      0.86 o
   5  -7   2       28.67       30.95      2.30 o
   6  -7   2        0.51        0.44      0.71 o
   7  -7   2      317.46      312.81     13.04 o
   8  -7   2       17.15       16.73      2.65 o
   9  -7   2       92.19       94.97      5.16 o
  -8  -6   2       34.32       30.07      2.61 o
  -7  -6   2       77.44       78.59      5.29 o
  -6  -6   2       63.17       58.17      4.73 o
  -5  -6   2       31.60       27.69      2.21 o
  -4  -6   2       45.94       55.02      3.06 o
  -3  -6   2      991.95     1015.55     40.65 o
  -2  -6   2      153.23      163.17      7.37 o
  -1  -6   2      144.18      128.71      6.05 o
   0  -6   2       61.85       64.72      2.65 o
   1  -6   2       10.93        8.96      1.05 o
   2  -6   2     1255.87     1318.51     25.08 o
   3  -6   2      619.96      584.67     12.76 o
   4  -6   2      894.76      930.30     19.40 o
   5  -6   2        5.95        3.31      1.49 o
   6  -6   2       19.56       13.14      1.62 o
   7  -6   2       67.36       56.86      4.78 o
   8  -6   2        0.83        0.73      1.14 o
   9  -6   2       47.29       44.79      4.42 o
  -8  -5   2       34.37       36.60      3.20 o
  -7  -5   2       11.87       12.05      2.20 o
  -6  -5   2        0.85        2.81      1.45 o
  -5  -5   2        3.88        1.68      1.27 o
  -4  -5   2       10.25        8.72      1.27 o
  -3  -5   2     1287.27     1573.09     30.06 o
  -2  -5   2        3.05       12.32      1.88 o
  -1  -5   2     1657.03     1798.57     54.31 o
   0  -5   2      153.15      157.38      4.91 o
   1  -5   2      356.61      348.24      5.31 o
   2  -5   2      671.69      701.36     12.79 o
   3  -5   2      167.43      184.33      5.28 o
   4  -5   2        5.05        2.48      0.81 o
   5  -5   2       70.43       60.81      4.52 o
   6  -5   2        3.20        2.29      0.80 o
   7  -5   2       16.94       14.15      2.65 o
   8  -5   2       60.03       61.32      4.81 o
   9  -5   2       13.62       12.48      1.24 o
  -9  -4   2        7.38        8.23      1.24 o
  -8  -4   2       27.20       29.73      3.08 o
  -7  -4   2        0.54        1.54      0.74 o
  -6  -4   2        2.45        2.91      0.89 o
  -5  -4   2       11.77       13.95      2.16 o
  -4  -4   2      155.17      146.87      3.90 o
  -3  -4   2      780.03      852.48     13.88 o
  -2  -4   2      238.14      282.30      5.29 o
  -1  -4   2     3579.40     3606.33     52.22 o
   0  -4   2      420.58      415.49      6.02 o
   1  -4   2     1393.27     1350.41     17.47 o
   2  -4   2       17.07       13.21      0.75 o
   3  -4   2      440.21      454.62     10.06 o
   4  -4   2        0.96        3.69      1.34 o
   5  -4   2      229.44      212.05      9.27 o
   6  -4   2       55.29       56.68      4.58 o
   7  -4   2       69.04       65.87      5.22 o
   8  -4   2       47.76       53.14      4.45 o
   9  -4   2        0.16       -0.71      1.09 o
  -9  -3   2       13.10       17.07      1.88 o
  -8  -3   2        6.82        3.37      0.96 o
  -7  -3   2       20.51       15.10      1.75 o
  -6  -3   2       45.32       44.34      2.72 o
  -5  -3   2        0.08        5.21      3.79 o
  -4  -3   2      629.23      597.90     13.36 o
  -3  -3   2        0.04        0.51      0.42 o
  -2  -3   2      629.96      609.78      9.79 o
  -1  -3   2      466.50      413.99      6.74 o
   0  -3   2     2280.64     2341.34     29.17 o
   1  -3   2      749.42      770.16     14.40 o
   2  -3   2      556.98      538.52      6.45 o
   3  -3   2        5.63        4.91      0.68 o
   4  -3   2      511.16      533.06     24.22 o
   5  -3   2        0.91        1.23      1.09 o
   6  -3   2       39.00       46.87      4.12 o
   7  -3   2       39.57       45.67      2.98 o
   8  -3   2       66.27       77.64      5.45 o
   9  -3   2        0.19       -0.84      0.92 o
  -9  -2   2        0.11       -0.93      1.13 o
  -8  -2   2        0.10        0.06      0.82 o
  -7  -2   2       77.39       77.82      6.14 o
  -6  -2   2       95.31       89.05      5.92 o
  -5  -2   2       21.43       19.98      1.73 o
  -4  -2   2      243.60      238.81      6.59 o
  -3  -2   2      223.13      210.23      3.19 o
  -2  -2   2     1135.17     1103.51     16.60 o
  -1  -2   2     6402.25     6210.07    107.81 o
   0  -2   2     7723.18     7471.31    118.42 o
   1  -2   2      713.88      679.33     14.05 o
   2  -2   2      103.52      116.50      1.88 o
   3  -2   2        2.25        1.93      0.56 o
   4  -2   2       95.69       99.07      2.79 o
   5  -2   2        5.24       10.07      1.74 o
   6  -2   2       91.65       92.95      5.81 o
   7  -2   2        2.90        2.86      1.00 o
   8  -2   2      224.79      249.57     10.85 o
   9  -2   2        0.05       -0.16      0.90 o
  -9  -1   2        0.06        0.88      1.04 o
  -8  -1   2        2.53        3.32      1.07 o
  -7  -1   2        7.40        4.76      1.16 o
  -6  -1   2       45.03       47.93      2.94 o
  -5  -1   2        0.56        0.31      0.62 o
  -4  -1   2       18.95       21.95      1.25 o
  -3  -1   2       70.33       68.07      2.56 o
  -2  -1   2       58.24       52.30      1.41 o
  -1  -1   2       85.82      113.04      3.62 o
   0  -1   2     1667.37     1710.76     42.52 o
   1  -1   2     1123.99     1097.78     25.69 o
   2  -1   2      140.43      145.09      2.80 o
   3  -1   2       34.50       37.77      1.45 o
   4  -1   2     1006.73     1032.28     16.60 o
   5  -1   2     1267.79     1400.11     22.40 o
   6  -1   2      180.38      193.84      6.38 o
   7  -1   2      126.49      138.05      7.76 o
   8  -1   2       14.12       15.89      2.48 o
   9  -1   2        0.42       -0.05      0.88 o
  -9   0   2        0.02       -1.14      1.14 o
  -8   0   2       12.51       11.86      1.51 o
  -7   0   2      138.64      144.16      5.53 o
  -6   0   2      241.71      269.70     21.17 o
  -5   0   2      141.07      160.45      5.77 o
  -4   0   2      116.60      119.66      3.17 o
  -3   0   2      471.68      439.31      7.80 o
  -2   0   2     1077.82     1026.95     24.63 o
  -1   0   2     3081.75     3076.34     51.64 o
   0   0   2      563.88      454.79     17.72 o
   1   0   2     1198.25     1084.57     27.59 o
   2   0   2      357.14      342.77      5.76 o
   3   0   2       63.07       62.81      1.70 o
   4   0   2      237.46      234.04      5.13 o
   5   0   2        0.00        0.11      0.63 o
   6   0   2      163.69      175.17      8.79 o
   7   0   2      274.89      301.82     12.55 o
   8   0   2       11.35       10.89      2.16 o
   9   0   2        0.64        2.44      1.05 o
  -9   1   2        0.31       -0.15      1.09 o
  -8   1   2        8.78        7.55      1.36 o
  -7   1   2      121.16      111.55      3.32 o
  -6   1   2        0.17        0.88      0.87 o
  -5   1   2      935.55      993.51     20.27 o
  -4   1   2      937.20      973.03     19.14 o
  -3   1   2       49.08       53.19      1.20 o
  -2   1   2     1840.82     1867.62     33.15 o
  -1   1   2     2033.83     1854.04     29.16 o
   0   1   2     1536.60     1451.74     25.44 o
   1   1   2      157.96      169.28      5.46 o
   2   1   2      337.53      315.90      9.43 o
   3   1   2      313.02      325.89      5.97 o
   4   1   2       70.95       82.72      2.68 o
   5   1   2       24.30       32.11      2.26 o
   6   1   2       98.82      100.62      3.50 o
   7   1   2       10.48        8.63      1.98 o
   8   1   2        0.21        0.07      1.05 o
   9   1   2       28.38       34.28      2.59 o
  -9   2   2        7.01        5.28      1.44 o
  -8   2   2        3.45        4.27      1.09 o
  -7   2   2      113.14      113.74      3.98 o
  -6   2   2      105.43      111.93      4.51 o
  -5   2   2      275.25      286.12      7.61 o
  -4   2   2       13.25       16.80      1.32 o
  -3   2   2      243.81      231.55      3.30 o
  -2   2   2     2394.40     2524.81     28.26 o
  -1   2   2      542.15      582.80     11.05 o
   0   2   2       26.03       21.60      1.51 o
   1   2   2     3221.05     3145.29     78.86 o
   2   2   2     2554.60     2479.46     44.22 o
   3   2   2       19.17       16.26      1.59 o
   4   2   2       15.08       18.87      1.69 o
   5   2   2        0.79        2.39      1.04 o
   6   2   2       23.39       24.73      2.19 o
   7   2   2      115.30      112.97      6.74 o
   8   2   2        9.12        7.63      1.70 o
  -9   3   2        0.66        0.52      0.68 o
  -8   3   2        7.02        8.74      1.56 o
  -7   3   2      141.98      144.76      4.53 o
  -6   3   2       72.36       93.89      4.10 o
  -5   3   2       14.14       12.17      1.34 o
  -4   3   2      260.69      306.19      7.49 o
  -3   3   2      154.34      135.81      2.72 o
  -2   3   2      824.79      916.43     10.93 o
  -1   3   2      329.11      324.33      4.23 o
   0   3   2     4893.08     5072.06     72.71 o
   1   3   2      253.26      255.40      6.04 o
   2   3   2        9.79        5.25      0.77 o
   3   3   2        4.84        6.78      1.44 o
   4   3   2       79.65       76.65      3.39 o
   5   3   2       96.29       90.68      4.19 o
   6   3   2        0.58       -0.70      0.79 o
   7   3   2       28.74       26.43      3.10 o
   8   3   2        8.85        8.64      1.74 o
  -9   4   2        0.03        0.39      0.67 o
  -8   4   2        0.06        0.90      0.80 o
  -7   4   2       21.58       18.20      2.13 o
  -6   4   2      696.93      749.99     42.75 o
  -5   4   2        2.98        3.77      0.84 o
  -4   4   2      123.52      144.27      3.12 o
  -3   4   2       48.25       45.52      1.72 o
  -2   4   2      271.90      273.18      5.06 o
  -1   4   2      833.94      854.90     11.63 o
   0   4   2      509.99      454.09      7.76 o
   1   4   2       27.49       33.82      1.32 o
   2   4   2     1238.88     1210.96     54.96 o
   3   4   2        2.10        6.07      1.59 o
   4   4   2      830.86      855.00     20.60 o
   5   4   2      206.17      208.34      5.51 o
   6   4   2        8.32        9.75      2.08 o
   7   4   2        1.39        1.03      1.14 o
   8   4   2        2.01        3.35      1.03 o
  -9   5   2        2.45        1.64      0.78 o
  -8   5   2        3.69        2.75      0.81 o
  -7   5   2       45.34       45.21      2.95 o
  -6   5   2       27.72       28.78      3.24 o
  -5   5   2        9.15       12.65      1.36 o
  -4   5   2      876.26      904.06     19.01 o
  -3   5   2      275.51      273.78      5.66 o
  -2   5   2        1.52        2.90      0.54 o
  -1   5   2      216.94      242.07      6.65 o
   0   5   2      136.25      151.37      3.53 o
   1   5   2        0.44        3.35      1.43 o
   2   5   2     1535.54     1560.90     64.69 o
   3   5   2       32.40       25.73      2.92 o
   4   5   2        5.61        4.06      0.98 o
   5   5   2       15.12       17.06      1.48 o
   6   5   2        0.01       -1.37      1.37 o
   7   5   2        1.36        1.17      1.11 o
   8   5   2        1.18        1.64      0.70 o
  -9   6   2        0.15        0.63      0.66 o
  -8   6   2        2.03        1.48      0.87 o
  -7   6   2       33.32       32.94      3.56 o
  -6   6   2      127.60      135.53      4.26 o
  -5   6   2       37.18       43.26      2.64 o
  -4   6   2      104.69      122.61      3.64 o
  -3   6   2       81.56       89.94      2.87 o
  -2   6   2      208.77      210.35      5.91 o
  -1   6   2     4547.64     4796.35     70.04 o
   0   6   2       12.64       10.07      0.93 o
   1   6   2       12.24       10.51      1.77 o
   2   6   2       22.77       34.35      2.19 o
   3   6   2      195.64      195.94      9.14 o
   4   6   2      172.38      181.01      6.38 o
   5   6   2       74.76       74.52      3.81 o
   6   6   2        1.37        0.83      1.15 o
   7   6   2        2.56        3.22      1.03 o
  -9   7   2        0.01        1.93      1.20 o
  -8   7   2       48.58       52.25      3.46 o
  -7   7   2       27.40       24.90      3.05 o
  -6   7   2      500.26      481.04      9.96 o
  -5   7   2        1.09        2.09      0.93 o
  -4   7   2        8.53       12.24      1.14 o
  -3   7   2      503.44      481.18     17.14 o
  -2   7   2      116.37       99.39      3.91 o
  -1   7   2     1051.00     1122.46     23.21 o
   0   7   2        2.95       -0.04      0.56 o
   1   7   2      106.26       98.64      6.07 o
   2   7   2        3.56        4.36      0.98 o
   3   7   2        4.35        4.46      0.95 o
   4   7   2     1926.45     1878.20     37.19 o
   5   7   2      468.15      484.53     12.14 o
   6   7   2       35.14       32.30      2.11 o
   7   7   2        6.57        7.87      1.20 o
  -9   8   2        2.06        3.41      0.94 o
  -8   8   2        6.85        6.00      1.00 o
  -7   8   2       94.03       95.69      3.46 o
  -6   8   2       27.92       25.93      2.22 o
  -5   8   2      180.55      189.11      6.54 o
  -4   8   2       62.04       69.40      3.61 o
  -3   8   2       83.74       88.70      4.05 o
  -2   8   2        2.65        2.44      0.71 o
  -1   8   2       89.95       72.40      2.76 o
   0   8   2      256.02      260.34      8.29 o
   1   8   2       49.85       52.66      3.01 o
   2   8   2        2.15        0.11      0.85 o
   3   8   2       40.79       37.64      2.12 o
   4   8   2      180.84      165.37      8.79 o
   5   8   2       10.72        9.59      1.36 o
   6   8   2        9.03        8.62      1.04 o
  -8   9   2        5.38        6.19      0.90 o
  -7   9   2        0.02        1.26      0.69 o
  -6   9   2       79.12       68.52      5.24 o
  -5   9   2      186.64      196.26      9.20 o
  -4   9   2        2.17        2.86      1.24 o
  -3   9   2       31.55       29.73      2.36 o
  -2   9   2        1.38        3.27      0.71 o
  -1   9   2       86.03       97.63      4.28 o
   0   9   2        1.07        2.77      0.80 o
   1   9   2       65.83       59.96      2.71 o
   2   9   2        0.12        1.04      0.87 o
   3   9   2      114.68      121.70      5.05 o
   4   9   2       41.79       39.55      3.87 o
   5   9   2       24.28       26.22      1.96 o
  -8  10   2        1.23        2.78      0.68 o
  -7  10   2       60.55       60.62      2.94 o
  -6  10   2        0.47       -0.23      1.18 o
  -5  10   2      693.62      701.37     34.89 o
  -4  10   2        5.30        3.73      0.84 o
  -3  10   2        6.27        5.68      0.92 o
  -2  10   2       18.52       16.97      1.27 o
  -1  10   2      132.85      122.60      3.56 o
   0  10   2      248.39      201.77      5.60 o
   1  10   2       34.71       39.29      4.30 o
   2  10   2       86.46       87.37      4.19 o
   3  10   2        1.28        1.85      0.90 o
   4  10   2        0.01        0.46      1.13 o
   5  10   2       94.78      108.12      3.45 o
  -7  11   2        3.06        4.69      1.28 o
  -6  11   2        9.91       10.92      2.21 o
  -5  11   2      104.66      100.21      4.40 o
  -4  11   2        0.05       -0.77      0.86 o
  -3  11   2        1.01        0.68      0.78 o
  -2  11   2       14.21       13.94      2.63 o
  -1  11   2       23.20       19.60      1.97 o
   0  11   2       10.03       12.11      1.65 o
   1  11   2       16.70       14.83      1.69 o
   2  11   2       88.68       88.68      4.03 o
   3  11   2        0.31        1.05      0.80 o
   4  11   2       23.55       24.43      1.56 o
  -7  12   2       17.23       17.71      1.84 o
  -6  12   2       23.35       26.63      1.85 o
  -5  12   2        3.47        6.17      1.74 o
  -4  12   2       62.60       59.02      6.64 o
  -3  12   2        0.04        0.69      0.77 o
  -2  12   2        0.68        1.67      0.99 o
  -1  12   2       27.05       28.88      1.87 o
   0  12   2      142.33      116.72      6.91 o
   1  12   2        2.11        2.35      1.66 o
   2  12   2        2.71        2.68      1.18 o
   3  12   2        9.72        9.41      1.05 o
  -6  13   2       31.34       40.93      1.92 o
  -5  13   2        5.06        3.76      0.98 o
  -4  13   2        0.09       -0.95      0.95 o
  -3  13   2        1.40        2.07      1.25 o
  -2  13   2       11.11        8.53      1.57 o
  -1  13   2       43.83       34.20      3.33 o
   0  13   2       84.98       76.24      4.95 o
   1  13   2        0.12        3.04      1.09 o
   2  13   2        8.79        7.07      0.90 o
  -4  14   2       16.87       18.69      1.95 o
  -3  14   2       32.72       34.72      2.80 o
  -2  14   2       12.17       12.36      1.66 o
  -1  14   2        4.82        2.16      0.98 o
   0  14   2        6.11        7.75      1.31 o
  -1 -15   3        4.73        8.41      1.23 o
   0 -15   3        0.13       -0.93      1.06 o
   1 -15   3        0.20        1.31      0.66 o
   2 -15   3       10.02       12.58      2.90 o
   3 -15   3        5.29        8.82      1.54 o
   4 -15   3        4.94        5.40      1.12 o
  -2 -14   3       14.79       16.62      1.33 o
  -1 -14   3       67.68       76.91      4.90 o
   0 -14   3       39.93       41.25      2.41 o
   1 -14   3       23.78       28.71      2.10 o
   2 -14   3        0.00        0.96      2.07 o
   3 -14   3       11.53        8.01      1.76 o
   4 -14   3        1.59        2.52      1.22 o
   5 -14   3        8.12        8.98      0.91 o
  -4 -13   3        6.01        5.96      1.09 o
  -3 -13   3        0.35        0.58      0.96 o
  -2 -13   3       36.27       29.22      2.12 o
  -1 -13   3       35.27       36.20      3.59 o
   0 -13   3       14.98       11.00      1.82 o
   1 -13   3       18.14       20.12      1.94 o
   2 -13   3       23.11       18.38      2.15 o
   3 -13   3       48.76       45.23      4.20 o
   4 -13   3       57.89       71.10      3.40 o
   5 -13   3        0.16        1.25      0.68 o
   6 -13   3        0.04       -0.38      0.76 o
  -5 -12   3        0.37        1.11      0.73 o
  -4 -12   3        1.03        1.20      1.24 o
  -3 -12   3       55.25       61.19      3.74 o
  -2 -12   3        1.78        1.33      0.90 o
  -1 -12   3        4.62        7.42      1.78 o
   0 -12   3       81.22       85.12      4.15 o
   1 -12   3      206.60      194.93      6.80 o
   2 -12   3       14.55       11.45      1.54 o
   3 -12   3      646.79      652.28     22.14 o
   4 -12   3      122.38      111.45      6.37 o
   5 -12   3        0.55       -0.30      0.78 o
   6 -12   3        7.96        8.63      1.76 o
   7 -12   3        0.08        1.16      0.91 o
  -5 -11   3       47.21       57.94      2.66 o
  -4 -11   3      177.21      146.99      7.66 o
  -3 -11   3      159.87      137.58      4.40 o
  -2 -11   3      120.60      105.19      4.68 o
  -1 -11   3        0.96       -1.05      1.05 o
   0 -11   3       38.06       34.51      2.12 o
   1 -11   3      281.03      286.51      8.41 o
   2 -11   3       26.39       22.90      1.58 o
   3 -11   3      112.58       99.10      3.67 o
   4 -11   3      115.45      112.81      4.85 o
   5 -11   3       50.46       53.71      4.58 o
   6 -11   3        0.44        0.48      1.15 o
   7 -11   3        0.97       -0.42      0.99 o
  -6 -10   3        6.56        5.90      1.34 o
  -5 -10   3        1.76        4.59      1.67 o
  -4 -10   3       24.60       23.08      2.21 o
  -3 -10   3      294.95      263.41      8.14 o
  -2 -10   3        0.10        0.36      0.79 o
  -1 -10   3       88.04       69.72      5.15 o
   0 -10   3       35.13       34.74      3.46 o
   1 -10   3      127.57      123.29      7.08 o
   2 -10   3        2.32        1.13      0.81 o
   3 -10   3      159.19      144.25      4.54 o
   4 -10   3        4.90        3.69      0.81 o
   5 -10   3       41.30       41.77      4.00 o
   6 -10   3        1.89        2.04      0.78 o
   7 -10   3       14.15       11.94      2.06 o
   8 -10   3        0.00        0.18      0.48 o
  -7  -9   3       16.20       17.16      1.77 o
  -6  -9   3       16.89       19.32      2.47 o
  -5  -9   3       14.65       12.52      2.35 o
  -4  -9   3       81.96       77.49      4.04 o
  -3  -9   3      496.86      460.97     11.78 o
  -2  -9   3       43.84       50.17      4.47 o
  -1  -9   3      318.07      313.38     12.56 o
   0  -9   3       31.00       21.56      1.88 o
   1  -9   3      596.95      631.09     14.31 o
   2  -9   3        0.52        0.79      1.26 o
   3  -9   3       82.87       84.92      5.79 o
   4  -9   3      378.81      349.53      7.86 o
   5  -9   3       11.55       13.00      1.69 o
   6  -9   3      169.44      177.99      6.32 o
   7  -9   3        0.01        0.85      1.49 o
   8  -9   3        0.85        1.03      1.01 o
  -7  -8   3      210.45      217.91      8.69 o
  -6  -8   3        3.28        3.80      0.95 o
  -5  -8   3        0.02        1.83      1.44 o
  -4  -8   3        1.48        0.10      1.11 o
  -3  -8   3       34.93       40.40      3.99 o
  -2  -8   3      177.87      177.07      8.65 o
  -1  -8   3      154.86      151.63      5.29 o
   0  -8   3      104.27      119.37      5.88 o
   1  -8   3      481.92      491.83     11.42 o
   2  -8   3      186.26      189.72      8.69 o
   3  -8   3      383.75      441.05     15.81 o
   4  -8   3       35.28       42.72      2.65 o
   5  -8   3        8.91       11.44      1.20 o
   6  -8   3      196.18      176.54     15.43 o
   7  -8   3       81.10       86.99      5.94 o
   8  -8   3        5.59        3.77      0.82 o
  -8  -7   3        1.31        1.73      0.87 o
  -7  -7   3      202.53      199.33      8.78 o
  -6  -7   3        0.40        0.78      0.86 o
  -5  -7   3       58.00       46.71      2.96 o
  -4  -7   3        1.23        1.72      1.45 o
  -3  -7   3       60.10       60.42      4.64 o
  -2  -7   3     1470.09     1568.33     43.49 o
  -1  -7   3      296.62      334.55     11.01 o
   0  -7   3      209.59      206.80      9.28 o
   1  -7   3        3.65        3.24      0.86 o
   2  -7   3      150.01      155.74      7.27 o
   3  -7   3        0.97        1.15      0.89 o
   4  -7   3      598.91      615.46     14.33 o
   5  -7   3       55.95       59.52      4.55 o
   6  -7   3      154.16      138.96      4.50 o
   7  -7   3        3.74        4.02      1.84 o
   8  -7   3        3.79        3.56      1.57 o
   9  -7   3        5.21        5.86      0.80 o
  -8  -6   3        5.69        6.17      1.31 o
  -7  -6   3        8.91        6.97      1.71 o
  -6  -6   3      125.28      115.21      6.89 o
  -5  -6   3       51.40       45.76      2.78 o
  -4  -6   3       30.60       32.59      3.54 o
  -3  -6   3      190.48      192.51      8.61 o
  -2  -6   3      117.84      107.13      5.68 o
  -1  -6   3     1290.44     1333.03     63.73 o
   0  -6   3      689.61      715.84     11.84 o
   1  -6   3      487.45      599.38     12.54 o
   2  -6   3       35.59       42.53      2.13 o
   3  -6   3       91.25       91.79      3.58 o
   4  -6   3        2.01        1.90      0.89 o
   5  -6   3       89.12       88.32      5.67 o
   6  -6   3        4.10        4.92      0.87 o
   7  -6   3       47.62       37.60      3.78 o
   8  -6   3        1.48        1.33      1.26 o
   9  -6   3       98.70       99.57      3.32 o
  -8  -5   3       28.21       26.04      2.74 o
  -7  -5   3       31.27       38.57      3.80 o
  -6  -5   3      521.85      450.17     16.47 o
  -5  -5   3      220.56      215.16      9.55 o
  -4  -5   3       35.44       41.24      2.71 o
  -3  -5   3       11.58       12.60      2.18 o
  -2  -5   3       89.88       94.43      3.89 o
  -1  -5   3      941.55      980.39     28.87 o
   0  -5   3       39.13       44.84      1.56 o
   1  -5   3     2290.18     2341.85     29.80 o
   2  -5   3      161.79      159.03      4.48 o
   3  -5   3       38.26       42.62      2.42 o
   4  -5   3      230.93      242.64      9.71 o
   5  -5   3        1.02        0.68      1.20 o
   6  -5   3      121.47      114.36      3.92 o
   7  -5   3      235.90      243.98     10.95 o
   8  -5   3        4.74        4.84      1.56 o
   9  -5   3       11.34       12.22      1.75 o
  -9  -4   3        9.90       10.30      1.39 o
  -8  -4   3       71.64       74.82      3.41 o
  -7  -4   3      121.74      107.35      5.45 o
  -6  -4   3      204.73      181.46      6.19 o
  -5  -4   3      270.52      282.22      7.91 o
  -4  -4   3      430.01      463.00      8.73 o
  -3  -4   3      629.30      689.92      9.98 o
  -2  -4   3       29.25       30.83      1.09 o
  -1  -4   3      125.91      127.73      3.06 o
   0  -4   3     2555.40     2541.54     37.15 o
   1  -4   3     3020.92     2977.91     38.83 o
   2  -4   3      382.58      378.31      6.68 o
   3  -4   3       62.00       66.28      2.13 o
   4  -4   3       91.52       90.48      5.15 o
   5  -4   3        0.86       -0.46      1.27 o
   6  -4   3        2.65        2.31      0.66 o
   7  -4   3      546.89      568.78     21.61 o
   8  -4   3      337.35      345.39     13.40 o
   9  -4   3        2.95        1.01      0.98 o
  -9  -3   3        8.54        6.10      1.21 o
  -8  -3   3       41.67       51.70      2.92 o
  -7  -3   3        2.87        3.33      0.86 o
  -6  -3   3      218.25      225.59     16.73 o
  -5  -3   3      129.70      139.14      4.97 o
  -4  -3   3     1782.69     1828.82     34.42 o
  -3  -3   3        7.07       12.29      0.77 o
  -2  -3   3      189.96      191.47      3.29 o
  -1  -3   3      494.94      492.21      8.35 o
   0  -3   3      288.55      313.20      5.94 o
   1  -3   3     1042.72     1065.62     19.74 o
   2  -3   3     1216.99     1167.04     14.26 o
   3  -3   3      255.86      272.97     16.70 o
   4  -3   3      379.43      382.90     20.62 o
   5  -3   3       62.46       56.56      4.31 o
   6  -3   3      137.06      131.52      5.14 o
   7  -3   3        9.04        6.41      1.41 o
   8  -3   3        2.38        4.15      1.46 o
   9  -3   3       47.49       49.70      3.41 o
  -9  -2   3        1.20        0.88      0.89 o
  -8  -2   3        3.04        3.08      1.17 o
  -7  -2   3      250.49      255.15      7.89 o
  -6  -2   3       28.63       35.50      3.53 o
  -5  -2   3      169.04      167.71      7.74 o
  -4  -2   3        7.78        3.86      0.66 o
  -3  -2   3     1400.51     1367.33     18.80 o
  -2  -2   3     4403.80     4644.98     66.59 o
  -1  -2   3       78.09       80.69      1.85 o
   0  -2   3     1177.21     1184.76     17.32 o
   1  -2   3     5378.66     5270.54     58.15 o
   2  -2   3     1169.86     1224.89     28.00 o
   3  -2   3      101.31       96.38      2.55 o
   4  -2   3      264.45      263.39      5.53 o
   5  -2   3      290.88      307.59      9.72 o
   6  -2   3       11.79        9.87      1.09 o
   7  -2   3      151.34      169.30      6.06 o
   8  -2   3       45.89       44.87      4.03 o
   9  -2   3       27.29       25.30      2.41 o
  -9  -1   3        0.91        0.71      0.90 o
  -8  -1   3        2.35        2.87      1.62 o
  -7  -1   3      121.15      120.08      4.93 o
  -6  -1   3      172.71      166.76      8.27 o
  -5  -1   3       15.17       19.55      1.36 o
  -4  -1   3       52.32       44.49      2.20 o
  -3  -1   3      384.53      404.99      6.07 o
  -2  -1   3    17909.75    18460.22    261.12 o
  -1  -1   3      300.86      305.58      6.11 o
   0  -1   3       49.41       53.36      2.30 o
   1  -1   3     1321.29     1227.99     22.22 o
   2  -1   3     1594.58     1693.57     24.97 o
   3  -1   3     1118.64     1188.07     18.42 o
   4  -1   3      850.61      877.27     14.53 o
   5  -1   3       68.19       71.63      3.61 o
   6  -1   3       26.34       27.78      1.76 o
   7  -1   3        1.25        2.12      0.87 o
   8  -1   3       50.17       57.76      4.46 o
   9  -1   3       13.27       12.77      1.63 o
  -9   0   3        0.80       -0.02      0.83 o
  -8   0   3       18.84       14.28      2.06 o
  -7   0   3      246.44      236.95     16.57 o
  -6   0   3       31.96       40.92      2.59 o
  -5   0   3      102.12      118.68      4.32 o
  -4   0   3      865.01      906.02     18.07 o
  -3   0   3     1742.45     1786.52     22.92 o
  -2   0   3    35334.11    35852.98    620.00 o
  -1   0   3      201.18      197.46      6.78 o
   0   0   3       17.49       12.94      0.67 o
   1   0   3     4709.14     4688.17    116.08 o
   2   0   3       69.87       76.60      2.12 o
   3   0   3     4010.00     4559.31     66.07 o
   4   0   3      252.58      258.51      5.61 o
   5   0   3       33.04       37.32      1.95 o
   6   0   3        0.61        1.25      0.67 o
   7   0   3       18.00       15.07      1.69 o
   8   0   3       23.40       24.69      2.93 o
   9   0   3       37.08       42.50      2.80 o
  -9   1   3        5.78        4.76      1.34 o
  -8   1   3       90.73       90.82      3.39 o
  -7   1   3        0.00       -0.26      0.47 o
  -6   1   3        4.34        7.96      1.33 o
  -5   1   3        4.51        2.51      0.85 o
  -4   1   3      640.00      681.36     16.37 o
  -3   1   3     2364.01     2382.43     30.32 o
  -2   1   3    11167.33    11151.15    136.79 o
  -1   1   3      594.75      632.86     15.36 o
   0   1   3     4817.58     4801.73     84.41 o
   1   1   3        0.01        0.00      0.72 o
   2   1   3     3815.18     4017.10     57.99 o
   3   1   3     3497.47     3846.83     66.79 o
   4   1   3      169.16      197.27      4.71 o
   5   1   3      585.19      602.94     14.04 o
   6   1   3       13.62       11.35      1.43 o
   7   1   3       55.14       62.62      3.39 o
   8   1   3       38.54       41.90      3.52 o
  -9   2   3        0.93        1.30      0.64 o
  -8   2   3        3.63        2.11      0.70 o
  -7   2   3      100.90       99.11      2.79 o
  -6   2   3      128.68      139.00      5.17 o
  -5   2   3       61.23       49.49      2.65 o
  -4   2   3       27.72       22.89      1.25 o
  -3   2   3      334.69      359.47      4.45 o
  -2   2   3     2420.43     2382.91     22.71 o
  -1   2   3     3170.31     3086.41     54.57 o
   0   2   3       62.41       55.15      1.45 o
   1   2   3      182.29      196.97      4.10 o
   2   2   3      356.34      347.09      9.41 o
   3   2   3      355.45      368.76     17.93 o
   4   2   3      221.30      226.63      9.46 o
   5   2   3      216.81      226.08      8.59 o
   6   2   3       91.75       84.87      4.03 o
   7   2   3       12.79       15.30      1.74 o
   8   2   3       18.72       19.49      2.29 o
  -9   3   3        0.15       -0.23      0.79 o
  -8   3   3        0.51       -0.77      1.12 o
  -7   3   3      135.29      138.44      3.82 o
  -6   3   3       56.16       50.16      2.94 o
  -5   3   3       38.45       41.42      2.70 o
  -4   3   3      393.20      370.56      8.34 o
  -3   3   3       61.35       53.20      1.54 o
  -2   3   3     1830.33     1926.71     22.08 o
  -1   3   3     3075.26     2901.06     36.60 o
   0   3   3        0.19        1.26      0.37 o
   1   3   3        4.46        6.20      0.62 o
   2   3   3       35.60       35.14      1.75 o
   3   3   3      460.09      463.97      8.68 o
   4   3   3      175.59      192.05      6.46 o
   5   3   3        2.70        4.91      1.53 o
   6   3   3      101.14       96.81      6.11 o
   7   3   3       33.55       39.14      2.53 o
   8   3   3        1.20        2.39      1.09 o
  -9   4   3        0.00        0.00      0.61 o
  -8   4   3        1.82        1.16      0.83 o
  -7   4   3        6.73        7.15      1.00 o
  -6   4   3      149.87      152.26      5.45 o
  -5   4   3      133.20      137.71      5.66 o
  -4   4   3       46.62       41.39      1.79 o
  -3   4   3     1412.00     1433.90     22.14 o
  -2   4   3      197.79      206.50      5.47 o
  -1   4   3      160.78      153.36      4.18 o
   0   4   3       53.78       62.06      1.65 o
   1   4   3      277.08      287.35      6.97 o
   2   4   3      181.37      185.57     10.79 o
   3   4   3        2.04        4.61      1.08 o
   4   4   3     2319.09     2329.83     82.85 o
   5   4   3      620.36      629.17     12.12 o
   6   4   3       24.86       25.72      2.09 o
   7   4   3       58.87       61.23      3.00 o
   8   4   3        0.27       -0.81      0.81 o
  -9   5   3        0.07        0.20      0.88 o
  -8   5   3       12.41       13.98      1.71 o
  -7   5   3       60.36       65.24      2.92 o
  -6   5   3      547.73      540.18     18.90 o
  -5   5   3       13.30       13.52      1.68 o
  -4   5   3       18.54       15.64      1.19 o
  -3   5   3       13.93        9.97      0.91 o
  -2   5   3       51.15       53.69      2.45 o
  -1   5   3       19.95       16.65      1.09 o
   0   5   3      698.28      645.61     13.53 o
   1   5   3      196.46      206.25      5.80 o
   2   5   3       59.06       64.25      2.93 o
   3   5   3       36.16       42.54      2.65 o
   4   5   3      754.71      737.99     11.85 o
   5   5   3      163.07      155.51      4.71 o
   6   5   3       28.77       28.68      2.18 o
   7   5   3        0.42        0.58      0.57 o
  -9   6   3        1.01        2.05      1.15 o
  -8   6   3       59.01       56.60      4.51 o
  -7   6   3      105.81      105.18      6.60 o
  -6   6   3      257.02      256.46      7.88 o
  -5   6   3      121.24      122.67      5.67 o
  -4   6   3      402.16      425.29     10.08 o
  -3   6   3      135.89      162.70      7.01 o
  -2   6   3      330.68      317.41      8.12 o
  -1   6   3     1050.20     1029.55     21.74 o
   0   6   3      680.53      727.65     15.82 o
   1   6   3      517.50      540.99     14.64 o
   2   6   3      292.12      316.25      8.38 o
   3   6   3      202.13      203.57      6.70 o
   4   6   3      161.34      153.89      5.78 o
   5   6   3        3.02        2.74      0.85 o
   6   6   3        5.96        3.60      0.88 o
   7   6   3        8.84       13.49      1.63 o
  -9   7   3        0.37        0.28      0.85 o
  -8   7   3        2.83        5.67      1.59 o
  -7   7   3       20.05       17.18      1.74 o
  -6   7   3      406.19      409.69     10.90 o
  -5   7   3      204.83      210.18      6.78 o
  -4   7   3       10.60        8.57      1.32 o
  -3   7   3        7.03        8.09      1.33 o
  -2   7   3       28.22       34.54      2.31 o
  -1   7   3       69.80       79.38      3.33 o
   0   7   3       86.56       98.62      3.20 o
   1   7   3        1.45        0.84      1.73 o
   2   7   3      335.35      367.01     13.76 o
   3   7   3      100.62       91.67      4.26 o
   4   7   3       88.57       89.27      6.05 o
   5   7   3        8.00        6.79      1.21 o
   6   7   3        0.34        1.18      0.74 o
  -9   8   3        1.51        1.64      0.79 o
  -8   8   3        0.14        0.31      0.90 o
  -7   8   3       52.52       54.00      3.10 o
  -6   8   3       37.42       26.71      2.36 o
  -5   8   3       56.96       40.97      2.80 o
  -4   8   3      192.57      203.67      6.79 o
  -3   8   3       37.87       33.73      2.43 o
  -2   8   3       58.73       49.94      4.10 o
  -1   8   3      173.72      180.75      4.99 o
   0   8   3       68.40       68.87      3.50 o
   1   8   3        0.01        0.41      0.83 o
   2   8   3      556.07      562.01     13.70 o
   3   8   3        2.55        3.65      1.98 o
   4   8   3        0.48        2.37      1.62 o
   5   8   3       24.47       26.00      1.96 o
   6   8   3       16.06       17.63      1.23 o
  -8   9   3        0.31        1.00      0.55 o
  -7   9   3        0.37        0.72      0.69 o
  -6   9   3       34.90       29.00      3.34 o
  -5   9   3      430.98      432.92     16.09 o
  -4   9   3       79.32       70.34      3.05 o
  -3   9   3      237.34      237.57      6.17 o
  -2   9   3       19.76       19.12      1.56 o
  -1   9   3       23.24       23.08      2.02 o
   0   9   3        1.24        1.04      0.77 o
   1   9   3        4.32        0.90      0.83 o
   2   9   3        8.34        8.86      1.37 o
   3   9   3      558.53      580.61     19.67 o
   4   9   3        1.67        4.37      3.10 o
   5   9   3      102.06      108.46      3.99 o
  -8  10   3       10.97       12.86      1.55 o
  -7  10   3        7.00        8.48      1.89 o
  -6  10   3        0.62        3.59      1.47 o
  -5  10   3       80.74       77.98      3.95 o
  -4  10   3        8.54        5.04      1.91 o
  -3  10   3      383.43      364.45      8.33 o
  -2  10   3        1.65        0.83      0.58 o
  -1  10   3      218.62      207.54      7.45 o
   0  10   3        1.67        2.78      0.88 o
   1  10   3        0.00        0.66      0.87 o
   2  10   3      224.89      219.25     10.18 o
   3  10   3        0.87        0.34      0.79 o
   4  10   3        0.15       -0.42      1.07 o
   5  10   3        0.39        0.35      0.66 o
  -7  11   3       15.64       17.64      2.16 o
  -6  11   3        5.54        2.79      1.34 o
  -5  11   3        3.05        1.00      1.09 o
  -4  11   3       65.31       68.34      3.65 o
  -3  11   3      153.01      155.54      6.02 o
  -2  11   3       32.25       32.99      2.50 o
  -1  11   3       82.97       85.84      3.37 o
   0  11   3       31.95       34.26      3.81 o
   1  11   3       82.23       87.39      5.90 o
   2  11   3       56.91       56.13      4.42 o
   3  11   3        7.85        9.41      1.14 o
   4  11   3        0.22       -0.20      0.82 o
  -7  12   3        0.82        0.69      0.69 o
  -6  12   3        9.80        7.59      1.34 o
  -5  12   3        0.04        0.59      1.02 o
  -4  12   3        0.20       -0.73      1.05 o
  -3  12   3        0.15        0.57      0.75 o
  -2  12   3      116.89      114.68      4.97 o
  -1  12   3      322.43      322.27      8.85 o
   0  12   3        1.66        2.06      1.57 o
   1  12   3       13.86       11.64      2.01 o
   2  12   3        0.31        0.08      1.03 o
   3  12   3        5.28        6.29      1.18 o
  -5  13   3        5.56        5.69      0.95 o
  -4  13   3        6.96        4.74      1.73 o
  -3  13   3        0.13       -0.01      1.15 o
  -2  13   3        0.07       -0.14      0.64 o
  -1  13   3        7.92       11.06      1.89 o
   0  13   3        0.13       -0.48      1.20 o
   1  13   3        4.91        1.39      1.27 o
  -4  14   3        0.28        2.71      0.93 o
  -3  14   3        3.12        4.41      1.06 o
  -1  14   3        0.03        1.35      0.85 o
   0  14   3       10.68       10.40      1.31 o
  -1 -15   4        0.38       -0.79      0.79 o
   0 -15   4       17.25       20.72      2.16 o
   1 -15   4        0.09        0.47      0.64 o
   2 -15   4        4.04        5.19      0.93 o
   3 -15   4        2.95        3.83      1.15 o
   4 -15   4        1.89        2.24      0.87 o
  -3 -14   4        6.96        4.37      0.98 o
  -2 -14   4        8.15        9.12      1.89 o
  -1 -14   4        0.55        0.42      0.67 o
   0 -14   4        0.24        0.54      0.61 o
   1 -14   4        2.46        1.03      0.92 o
   2 -14   4        0.05       -0.41      1.59 o
   3 -14   4        0.15       -0.83      1.12 o
   4 -14   4       95.89      116.53      5.93 o
   5 -14   4       34.29       38.89      1.82 o
  -4 -13   4        0.00        1.09      0.86 o
  -3 -13   4        0.26        0.03      0.66 o
  -2 -13   4       41.52       39.04      2.52 o
  -1 -13   4        8.91        6.99      1.27 o
   0 -13   4        0.00       -0.13      0.75 o
   1 -13   4       53.72       48.00      4.98 o
   2 -13   4       82.58       78.61      3.85 o
   3 -13   4       18.94       17.47      2.75 o
   4 -13   4        3.04        4.75      1.23 o
   5 -13   4       24.62       25.32      1.77 o
   6 -13   4        1.57        3.16      1.10 o
  -5 -12   4       16.28       16.52      1.77 o
  -4 -12   4        0.13       -0.41      1.10 o
  -3 -12   4       59.41       63.69      3.30 o
  -2 -12   4       26.24       24.31      2.16 o
  -1 -12   4        0.27       -0.01      1.16 o
   0 -12   4      124.02      109.79      4.80 o
   1 -12   4        0.78       -0.78      1.01 o
   2 -12   4       25.31       28.04      2.39 o
   3 -12   4       15.72       18.93      2.70 o
   4 -12   4       17.02       14.01      1.67 o
   5 -12   4        1.01        0.66      0.90 o
   6 -12   4       52.93       47.95      3.70 o
   7 -12   4       13.26       13.37      1.63 o
  -6 -11   4        5.01        6.85      1.10 o
  -5 -11   4       30.18       33.68      3.09 o
  -4 -11   4        4.87        6.51      1.88 o
  -3 -11   4      114.45      108.69      4.66 o
  -2 -11   4       21.54       25.12      3.66 o
  -1 -11   4       10.78        7.21      1.24 o
   0 -11   4      218.00      202.51      6.90 o
   1 -11   4      147.41      128.78      5.24 o
   2 -11   4      311.46      320.00      9.79 o
   3 -11   4       37.97       36.84      2.19 o
   4 -11   4       14.67       13.11      1.74 o
   5 -11   4       51.21       45.27      2.93 o
   6 -11   4       45.47       41.29      3.77 o
   7 -11   4        1.30        3.59      1.17 o
  -6 -10   4        3.94        6.26      1.43 o
  -5 -10   4       32.76       23.68      2.83 o
  -4 -10   4        0.18       -0.59      0.90 o
  -3 -10   4        1.04       -0.36      0.90 o
  -2 -10   4       19.41       20.76      1.95 o
  -1 -10   4      344.52      346.44     13.71 o
   0 -10   4      122.47      110.66      4.57 o
   1 -10   4      482.46      492.90     17.42 o
   2 -10   4       18.18       18.02      2.77 o
   3 -10   4       61.54       60.68      3.39 o
   4 -10   4       88.68       85.96      3.39 o
   5 -10   4       11.63       14.86      2.51 o
   6 -10   4      112.46      109.63      6.49 o
   7 -10   4       33.67       31.78      3.13 o
   8 -10   4       23.19       29.21      2.68 o
  -7  -9   4        0.35       -0.35      0.69 o
  -6  -9   4       15.65       16.76      1.60 o
  -5  -9   4        6.84        6.31      1.35 o
  -4  -9   4       34.47       33.70      3.63 o
  -3  -9   4        3.56        0.74      1.01 o
  -2  -9   4       48.73       49.12      4.40 o
  -1  -9   4      186.73      183.71      8.86 o
   0  -9   4       77.09       62.59      3.19 o
   1  -9   4      358.39      393.74     10.21 o
   2  -9   4      107.45      118.09      6.74 o
   3  -9   4      205.78      228.00     10.42 o
   4  -9   4       36.34       28.96      2.29 o
   5  -9   4       26.43       24.49      2.22 o
   6  -9   4       41.71       41.75      2.84 o
   7  -9   4       18.85       22.96      1.90 o
   8  -9   4        0.71        0.78      0.86 o
  -7  -8   4        8.47        7.01      1.38 o
  -6  -8   4       33.63       30.70      2.26 o
  -5  -8   4      131.23      101.36      4.54 o
  -4  -8   4      132.19      126.81      7.31 o
  -3  -8   4       97.62      112.88      6.79 o
  -2  -8   4       32.29       40.25      3.81 o
  -1  -8   4       28.41       20.72      2.64 o
   0  -8   4       73.51       81.47      3.52 o
   1  -8   4       60.05       52.15      2.73 o
   2  -8   4        2.01        5.99      1.69 o
   3  -8   4       92.39       86.70      5.66 o
   4  -8   4       26.12       30.56      2.28 o
   5  -8   4        0.03        0.48      0.63 o
   6  -8   4       61.04       55.51      3.83 o
   7  -8   4        4.63        5.27      1.63 o
   8  -8   4       77.33       77.09      3.19 o
  -8  -7   4       51.93       57.83      3.30 o
  -7  -7   4        0.45        0.53      1.03 o
  -6  -7   4        4.61        3.48      1.06 o
  -5  -7   4      325.99      328.35      9.29 o
  -4  -7   4       85.77       79.49      5.64 o
  -3  -7   4        6.22       10.35      2.08 o
  -2  -7   4       43.34       43.29      3.71 o
  -1  -7   4        4.58        7.71      1.06 o
   0  -7   4       18.51       21.09      2.32 o
   1  -7   4        6.50        4.50      0.93 o
   2  -7   4      195.12      223.25      9.28 o
   3  -7   4      239.55      262.99      7.28 o
   4  -7   4       71.33       63.23      3.29 o
   5  -7   4       44.28       47.05      2.38 o
   6  -7   4       21.00       20.38      1.60 o
   7  -7   4       32.66       35.64      3.69 o
   8  -7   4        7.63        6.99      1.67 o
  -8  -6   4      128.59      138.28      6.27 o
  -7  -6   4        9.69        7.38      1.76 o
  -6  -6   4       36.72       27.21      3.18 o
  -5  -6   4      115.92      117.96      6.70 o
  -4  -6   4        3.54       -0.08      1.54 o
  -3  -6   4      277.33      301.14     11.52 o
  -2  -6   4      101.43      110.44      4.08 o
  -1  -6   4      120.81      110.60      4.02 o
   0  -6   4       17.91       21.09      1.26 o
   1  -6   4       23.31       19.81      2.60 o
   2  -6   4     3025.53     3386.38     61.25 o
   3  -6   4      605.02      634.04     13.87 o
   4  -6   4        6.26       13.73      2.16 o
   5  -6   4       13.62       19.29      2.66 o
   6  -6   4        0.00        0.25      0.50 o
   7  -6   4      146.71      131.71      7.54 o
   8  -6   4        1.76        2.04      1.42 o
   9  -6   4       32.02       28.73      2.34 o
  -8  -5   4      147.09      161.91      5.10 o
  -7  -5   4        7.33        8.06      1.30 o
  -6  -5   4       55.64       49.50      2.96 o
  -5  -5   4       60.54       61.82      4.48 o
  -4  -5   4       19.55       16.26      1.21 o
  -3  -5   4      837.25      943.10     28.54 o
  -2  -5   4        8.24        7.70      1.13 o
  -1  -5   4     1056.57     1120.48     22.44 o
   0  -5   4      251.12      250.72      4.99 o
   1  -5   4      570.44      604.99      8.72 o
   2  -5   4     5000.61     5275.47     76.33 o
   3  -5   4       47.83       53.23      2.60 o
   4  -5   4      526.64      533.46     17.44 o
   5  -5   4      276.68      266.75     11.17 o
   6  -5   4       34.05       34.74      2.07 o
   7  -5   4      352.36      382.17     10.39 o
   8  -5   4        0.30        2.16      1.24 o
   9  -5   4       13.20       11.18      1.51 o
  -9  -4   4        1.11       -0.79      0.79 o
  -8  -4   4       80.29       74.36      3.42 o
  -7  -4   4       50.55       39.04      2.67 o
  -6  -4   4       21.82       25.35      1.71 o
  -5  -4   4      167.82      162.59      5.47 o
  -4  -4   4     1164.18     1214.75     27.40 o
  -3  -4   4     4911.86     5139.85     64.45 o
  -2  -4   4        1.51        0.30      0.41 o
  -1  -4   4        1.20        0.38      0.23 o
   0  -4   4        0.07        0.61      0.32 o
   1  -4   4      412.79      419.09      7.20 o
   2  -4   4     2433.87     2544.02     37.51 o
   3  -4   4      493.41      513.12     11.03 o
   4  -4   4     1375.00     1290.19     36.17 o
   5  -4   4      107.98      106.14      6.24 o
   6  -4   4       24.27       24.08      1.70 o
   7  -4   4      887.80      889.68     19.69 o
   8  -4   4       11.85       11.44      2.09 o
   9  -4   4        6.52        7.08      1.29 o
  -9  -3   4        5.62        3.77      1.04 o
  -8  -3   4        0.05        0.44      0.78 o
  -7  -3   4      221.38      224.63      7.24 o
  -6  -3   4      103.90       95.18      5.94 o
  -5  -3   4        0.43        1.07      1.29 o
  -4  -3   4        0.18        1.99      1.84 o
  -3  -3   4      670.95      705.93     11.61 o
  -2  -3   4       20.31       22.51      1.10 o
  -1  -3   4      905.84      975.17     24.77 o
   0  -3   4      226.20      198.28      3.82 o
   1  -3   4      180.75      179.37      3.13 o
   2  -3   4      275.84      298.32      7.54 o
   3  -3   4       11.67       12.10      0.91 o
   4  -3   4        0.64       -0.09      1.07 o
   5  -3   4       84.38       87.66      5.55 o
   6  -3   4        0.26        1.27      0.66 o
   7  -3   4      496.84      523.48     13.03 o
   8  -3   4        0.07        0.16      1.13 o
   9  -3   4       11.58       13.26      1.72 o
  -9  -2   4       13.03       22.93      2.30 o
  -8  -2   4        3.45        1.53      0.87 o
  -7  -2   4      116.55      110.83      6.45 o
  -6  -2   4       70.16       60.70      4.68 o
  -5  -2   4       28.10       21.08      2.53 o
  -4  -2   4       56.56       55.09      2.50 o
  -3  -2   4      295.98      305.52      5.70 o
  -2  -2   4     5857.04     5964.01    104.55 o
  -1  -2   4      721.70      730.25     19.73 o
   0  -2   4      343.92      365.83     10.68 o
   1  -2   4     1103.29     1145.89     17.27 o
   2  -2   4      594.33      635.37     17.57 o
   3  -2   4       87.52       94.93      4.42 o
   4  -2   4       11.99       15.92      1.96 o
   5  -2   4      105.64      114.86      7.36 o
   6  -2   4      110.28      106.42      3.71 o
   7  -2   4       63.45       72.02      3.73 o
   8  -2   4      148.59      171.12      8.10 o
   9  -2   4        2.02        3.07      0.97 o
  -9  -1   4        5.22        7.90      1.51 o
  -8  -1   4        7.12        4.04      1.48 o
  -7  -1   4        5.85        4.21      1.08 o
  -6  -1   4      255.33      268.16     20.44 o
  -5  -1   4       27.89       27.00      1.95 o
  -4  -1   4      106.69       91.41      3.35 o
  -3  -1   4       17.91       19.76      1.00 o
  -2  -1   4    13880.65    13932.32    261.23 o
  -1  -1   4     6652.34     6648.24    115.84 o
   0  -1   4    16553.59    16848.54    413.33 o
   1  -1   4     7276.75     7305.23    127.44 o
   2  -1   4      429.32      432.83      7.35 o
   3  -1   4      526.58      577.02     14.77 o
   4  -1   4        1.86        2.13      0.64 o
   5  -1   4       20.77       24.45      1.60 o
   6  -1   4        0.36       -0.53      1.04 o
   7  -1   4      252.18      261.69      7.98 o
   8  -1   4       12.17       14.32      2.21 o
  -9   0   4       33.68       33.90      2.97 o
  -8   0   4      128.45      122.77      6.05 o
  -7   0   4      330.61      288.42      5.59 o
  -6   0   4       16.54       10.82      1.44 o
  -5   0   4       84.44       88.86      3.65 o
  -4   0   4      251.50      269.21      6.87 o
  -3   0   4      116.51      121.44      3.42 o
  -2   0   4     4152.55     4079.75     50.77 o
  -1   0   4      335.48      278.43     11.91 o
   0   0   4    28477.74    30560.87    826.85 o
   1   0   4    39565.86    42989.66   1428.34 o
   2   0   4      816.00      775.02     15.89 o
   3   0   4      935.35     1042.62     41.40 o
   4   0   4       13.23       11.94      1.09 o
   5   0   4       30.99       34.64      1.89 o
   6   0   4       19.77       19.24      1.67 o
   7   0   4       73.02       81.55      3.91 o
   8   0   4      189.95      223.86      9.24 o
  -9   1   4       29.24       32.20      2.02 o
  -8   1   4       39.77       41.68      2.24 o
  -7   1   4      197.17      196.10      4.17 o
  -6   1   4      387.19      389.08     11.40 o
  -5   1   4        7.51       11.30      1.32 o
  -4   1   4     2008.64     2085.95     31.42 o
  -3   1   4      388.83      359.48      5.56 o
  -2   1   4      180.51      201.56      4.68 o
  -1   1   4     1483.59     1475.64     56.31 o
   0   1   4     7355.69     7689.89    109.62 o
   1   1   4    13378.69    14337.29    383.53 o
   2   1   4     1603.58     1623.96     30.14 o
   3   1   4      163.23      208.44      4.58 o
   4   1   4        0.13       -0.03      1.11 o
   5   1   4        0.02        1.68      0.95 o
   6   1   4       57.81       58.36      3.24 o
   7   1   4      202.23      212.28      6.82 o
   8   1   4        3.74        6.88      1.51 o
  -9   2   4       12.55       11.60      1.89 o
  -8   2   4        0.70        1.55      0.59 o
  -7   2   4        0.27       -0.62      0.62 o
  -6   2   4      564.01      604.01     17.46 o
  -5   2   4        7.38       10.87      1.64 o
  -4   2   4      484.87      472.51      8.58 o
  -3   2   4     1827.38     1864.14     21.56 o
  -2   2   4       34.95       46.36      1.48 o
  -1   2   4       19.03       27.86      1.14 o
   0   2   4     2476.94     2529.75     32.03 o
   1   2   4     1437.40     1494.65     19.40 o
   2   2   4      198.79      226.18      5.93 o
   3   2   4      459.90      493.56     22.52 o
   4   2   4       25.24       28.81      3.05 o
   5   2   4       10.75       11.25      2.11 o
   6   2   4        9.49       11.15      2.06 o
   7   2   4       20.99       22.22      2.21 o
   8   2   4        7.92        9.75      1.47 o
  -9   3   4        0.41        0.88      1.20 o
  -8   3   4        0.02        1.40      1.23 o
  -7   3   4       22.61       21.99      1.44 o
  -6   3   4        2.76        2.64      1.01 o
  -5   3   4      316.09      333.81     11.88 o
  -4   3   4      624.96      699.34     12.20 o
  -3   3   4      766.88      846.81     23.76 o
  -2   3   4      286.39      285.62      5.28 o
  -1   3   4       53.59       50.02      1.69 o
   0   3   4     1120.14     1180.39     18.09 o
   1   3   4       17.83       19.98      2.88 o
   2   3   4      534.87      572.76     12.48 o
   3   3   4       27.84       33.17      2.16 o
   4   3   4     1254.38     1335.47     51.47 o
   5   3   4       29.86       26.39      2.36 o
   6   3   4       21.63       24.21      3.02 o
   7   3   4        4.74        4.85      0.96 o
   8   3   4       11.83       11.02      1.32 o
  -9   4   4        0.61        6.55      1.97 o
  -8   4   4        9.69       11.14      2.07 o
  -7   4   4       33.50       36.58      2.14 o
  -6   4   4       11.25       10.84      2.09 o
  -5   4   4       16.37       10.95      1.04 o
  -4   4   4      605.99      590.55     16.12 o
  -3   4   4     1997.35     2081.84     38.65 o
  -2   4   4       59.66       65.14      2.57 o
  -1   4   4       63.72       73.77      2.79 o
   0   4   4      985.37      960.47     15.76 o
   1   4   4      877.56      877.88     14.38 o
   2   4   4       10.34        9.79      1.52 o
   3   4   4      123.63      132.73      5.47 o
   4   4   4      130.81      127.51      5.04 o
   5   4   4        0.03       -0.03      0.64 o
   6   4   4        8.71        9.03      1.31 o
   7   4   4        7.16        5.85      1.00 o
  -9   5   4        3.62        5.30      1.46 o
  -8   5   4       42.13       33.65      3.54 o
  -7   5   4       17.15       15.45      2.54 o
  -6   5   4       15.21       14.33      3.15 o
  -5   5   4       22.51       23.44      2.08 o
  -4   5   4      253.54      256.69      7.23 o
  -3   5   4      100.57      135.08      6.50 o
  -2   5   4      460.50      479.00     15.41 o
  -1   5   4      705.82      733.36     15.15 o
   0   5   4        0.56       -0.34      0.55 o
   1   5   4      337.94      331.57     10.76 o
   2   5   4       13.06       15.85      1.74 o
   3   5   4        0.56        0.34      0.87 o
   4   5   4      560.54      522.26     19.73 o
   5   5   4        9.09        8.82      1.72 o
   6   5   4      103.26      120.66      4.76 o
   7   5   4        4.54        3.33      0.70 o
  -9   6   4       24.36       32.75      2.90 o
  -8   6   4       42.05       41.71      3.90 o
  -7   6   4        1.61        1.52      1.33 o
  -6   6   4        7.52        8.88      1.05 o
  -5   6   4        4.09        3.39      0.98 o
  -4   6   4       76.76       68.21      4.80 o
  -3   6   4       96.20      104.36      5.95 o
  -2   6   4       10.29       13.84      2.18 o
  -1   6   4      111.06      118.22      4.13 o
   0   6   4       26.91       29.05      1.63 o
   1   6   4        4.49        3.61      0.75 o
   2   6   4        3.21        4.77      1.57 o
   3   6   4      983.95     1016.97     21.77 o
   4   6   4      105.56      105.38      4.65 o
   5   6   4       17.79       18.03      1.77 o
   6   6   4       40.51       44.03      2.40 o
  -9   7   4       15.15       20.22      2.08 o
  -8   7   4        0.03       -0.84      1.22 o
  -7   7   4      136.48      140.06      8.88 o
  -6   7   4       26.34       24.17      2.26 o
  -5   7   4        2.82        0.81      0.63 o
  -4   7   4       36.46       44.46      3.15 o
  -3   7   4      224.41      229.83     13.61 o
  -2   7   4      331.87      372.83     13.67 o
  -1   7   4      154.81      169.16      5.46 o
   0   7   4       21.39       17.39      2.39 o
   1   7   4       83.16       77.58      5.33 o
   2   7   4       65.76       69.96      4.85 o
   3   7   4     1360.02     1369.25     27.90 o
   4   7   4      128.61      113.06      6.90 o
   5   7   4        0.56        0.40      0.68 o
   6   7   4       23.05       26.20      2.37 o
  -9   8   4        0.05        0.27      0.68 o
  -8   8   4       13.24       14.77      2.04 o
  -7   8   4        2.14        0.85      0.96 o
  -6   8   4       33.05       31.69      2.42 o
  -5   8   4       38.43       36.27      3.65 o
  -4   8   4        0.61        1.58      0.68 o
  -3   8   4       11.72       14.00      1.67 o
  -2   8   4       69.61       61.99      4.72 o
  -1   8   4        2.41        3.44      1.41 o
   0   8   4        1.65        0.92      1.30 o
   1   8   4        3.17        2.33      1.19 o
   2   8   4      161.70      162.27      5.98 o
   3   8   4       20.05       17.80      1.91 o
   4   8   4        3.29        3.67      1.49 o
   5   8   4       18.90       20.15      2.53 o
  -8   9   4        2.26        0.45      0.48 o
  -7   9   4        6.30        4.24      0.96 o
  -6   9   4       14.28       17.76      2.69 o
  -5   9   4       30.68       27.52      3.41 o
  -4   9   4        1.45        2.37      0.75 o
  -3   9   4      122.09      106.13      3.83 o
  -2   9   4       22.80       22.56      1.43 o
  -1   9   4      129.18      130.44      4.59 o
   0   9   4       53.27       54.19      4.61 o
   1   9   4        1.17        0.00      0.84 o
   2   9   4        0.01        2.50      1.66 o
   3   9   4        1.60        1.90      0.92 o
   4   9   4        0.01       -0.59      1.15 o
   5   9   4       50.36       53.43      3.40 o
  -7  10   4      161.79      189.36      8.29 o
  -6  10   4        2.66        2.74      0.86 o
  -5  10   4      106.97       94.61      6.26 o
  -4  10   4       53.72       61.02      4.29 o
  -3  10   4       40.10       38.19      2.76 o
  -2  10   4      246.78      238.03      6.18 o
  -1  10   4       78.74       81.18      3.30 o
   0  10   4      322.73      307.52     13.02 o
   1  10   4       25.10       23.44      3.10 o
   2  10   4       93.11       95.84      6.08 o
   3  10   4        2.20        2.81      1.00 o
   4  10   4        3.62        4.85      1.45 o
  -7  11   4      155.01      181.28      7.35 o
  -6  11   4        3.72        3.38      1.77 o
  -5  11   4       49.38       41.40      2.67 o
  -4  11   4       10.87        9.62      2.03 o
  -3  11   4       34.67       34.80      3.58 o
  -2  11   4       58.99       50.79      2.47 o
  -1  11   4      181.63      188.04      9.43 o
   0  11   4       39.99       44.53      4.27 o
   1  11   4      191.85      190.86      9.17 o
   2  11   4        1.81        1.87      0.91 o
   3  11   4       27.92       31.18      1.84 o
  -6  12   4       15.89       17.44      1.84 o
  -5  12   4        2.77       -0.43      0.86 o
  -4  12   4        3.19        0.73      0.83 o
  -3  12   4       24.16       21.46      1.88 o
  -2  12   4       56.36       56.60      3.06 o
  -1  12   4       28.79       36.22      2.35 o
   0  12   4       45.27       43.89      3.79 o
   1  12   4       17.68       15.76      1.49 o
   2  12   4        1.88        2.65      0.85 o
  -5  13   4        7.60        7.68      0.91 o
  -4  13   4       29.74       24.51      2.46 o
  -3  13   4       21.35       18.19      2.18 o
  -2  13   4       31.93       32.95      2.69 o
  -1  13   4        9.53        9.16      1.66 o
   0  13   4        0.01       -0.74      1.04 o
   1  13   4        9.79        9.31      1.36 o
  -1 -15   5        2.73        2.32      0.99 o
   0 -15   5       20.58       26.85      2.53 o
   1 -15   5        3.24        4.96      0.88 o
   2 -15   5        1.48        0.41      0.59 o
   3 -15   5        0.63        0.83      0.73 o
   4 -15   5        0.09        0.26      0.62 o
  -3 -14   5        7.05        6.24      1.19 o
  -2 -14   5        2.60        1.22      0.71 o
  -1 -14   5        2.29        1.32      0.85 o
   0 -14   5       14.09       15.92      1.57 o
   1 -14   5        0.13       -0.77      0.77 o
   2 -14   5        8.56        9.53      2.53 o
   3 -14   5        3.03        3.90      1.30 o
   4 -14   5        0.40        0.76      1.07 o
   5 -14   5        4.71        7.78      1.38 o
  -4 -13   5       58.65       68.44      3.93 o
  -3 -13   5       18.88       18.28      1.58 o
  -2 -13   5       13.45       13.82      1.63 o
  -1 -13   5        5.41        4.70      1.84 o
   0 -13   5        3.68        2.62      0.97 o
   1 -13   5      356.60      350.78     10.02 o
   2 -13   5       52.91       52.33      3.13 o
   3 -13   5        1.93        1.91      1.32 o
   4 -13   5        0.28        1.33      2.12 o
   5 -13   5       34.56       40.69      2.22 o
   6 -13   5        0.06       -0.13      0.78 o
  -5 -12   5        6.91       10.31      1.02 o
  -4 -12   5       36.63       33.88      3.24 o
  -3 -12   5       20.68       23.80      1.67 o
  -2 -12   5        5.61        3.31      1.81 o
  -1 -12   5        2.86        5.22      1.19 o
   0 -12   5        7.48       11.73      1.68 o
   1 -12   5      596.56      604.50     14.73 o
   2 -12   5      636.87      657.63     34.79 o
   3 -12   5      104.83       94.36      6.32 o
   4 -12   5        2.70        0.34      0.81 o
   5 -12   5        0.67        0.69      0.68 o
   6 -12   5       56.50       45.18      3.51 o
   7 -12   5        0.72        0.74      0.81 o
  -6 -11   5        6.73       11.45      1.40 o
  -5 -11   5       11.70       17.43      2.28 o
  -4 -11   5       29.28       32.54      2.46 o
  -3 -11   5      175.11      175.29      7.79 o
  -2 -11   5       16.54       12.93      1.62 o
  -1 -11   5       18.57       13.49      2.54 o
   0 -11   5       60.73       56.37      3.30 o
   1 -11   5      488.75      442.18     11.65 o
   2 -11   5       84.26       67.17      3.63 o
   3 -11   5      225.26      214.31      7.21 o
   4 -11   5      151.57      148.83      5.73 o
   5 -11   5        8.71        4.40      1.62 o
   6 -11   5       58.60       51.47      4.13 o
   7 -11   5        0.67        0.49      0.82 o
  -6 -10   5        0.45       -0.21      1.05 o
  -5 -10   5        9.17       10.72      1.47 o
  -4 -10   5        2.29        0.87      1.28 o
  -3 -10   5        0.12        0.05      0.88 o
  -2 -10   5      125.37      115.32      4.89 o
  -1 -10   5       23.47       18.01      2.62 o
   0 -10   5       93.81       78.13      5.40 o
   1 -10   5     2340.02     2459.00     66.28 o
   2 -10   5       98.00       91.62      4.28 o
   3 -10   5       29.07       25.42      2.20 o
   4 -10   5     1005.76     1026.24     18.05 o
   5 -10   5        0.14        0.88      1.20 o
   6 -10   5       30.30       26.18      3.05 o
   7 -10   5        0.22        0.62      1.05 o
   8 -10   5        0.00        0.20      0.65 o
  -7  -9   5        0.14       -0.61      0.69 o
  -6  -9   5        7.27        5.63      0.95 o
  -5  -9   5       13.35       10.63      1.55 o
  -4  -9   5      167.66      150.28      8.25 o
  -3  -9   5       85.07       87.27      4.08 o
  -2  -9   5      480.88      486.78     17.50 o
  -1  -9   5       38.87       42.08      3.90 o
   0  -9   5        0.75        7.52      5.66 o
   1  -9   5      993.52      959.56     20.23 o
   2  -9   5      139.89      138.51      7.51 o
   3  -9   5       72.89       71.18      5.27 o
   4  -9   5       23.83       27.50      3.40 o
   5  -9   5      142.74      128.56      5.26 o
   6  -9   5      572.48      526.06     13.05 o
   7  -9   5        0.00        0.84      0.88 o
   8  -9   5        0.29        1.52      0.83 o
  -7  -8   5        0.48        2.95      1.21 o
  -6  -8   5       14.98       16.16      2.26 o
  -5  -8   5        0.21        0.35      1.23 o
  -4  -8   5       10.14       14.84      2.50 o
  -3  -8   5      263.47      247.23     10.92 o
  -2  -8   5      217.82      211.15      9.60 o
  -1  -8   5      419.78      433.27     15.26 o
   0  -8   5        5.64       13.00      1.38 o
   1  -8   5        0.17        0.77      0.74 o
   2  -8   5      247.29      251.45     10.50 o
   3  -8   5        1.39        2.40      1.04 o
   4  -8   5       38.22       42.40      3.70 o
   5  -8   5       40.37       40.31      3.05 o
   6  -8   5        0.01        0.41      0.83 o
   7  -8   5      155.15      149.05     11.74 o
   8  -8   5        0.40       -0.08      0.57 o
  -8  -7   5       34.27       37.22      2.56 o
  -7  -7   5        5.11        3.23      1.41 o
  -6  -7   5        6.57        8.91      1.30 o
  -5  -7   5       23.04       17.42      2.47 o
  -4  -7   5       36.59       34.91      3.65 o
  -3  -7   5      167.15      182.13      8.72 o
  -2  -7   5       53.83       66.47      3.28 o
  -1  -7   5      810.01      837.53     17.71 o
   0  -7   5      550.61      610.31     14.34 o
   1  -7   5       43.83       50.61      2.56 o
   2  -7   5      246.58      318.83     12.28 o
   3  -7   5       84.64       96.69      3.93 o
   4  -7   5       67.82       77.54      5.13 o
   5  -7   5       26.21       26.94      1.72 o
   6  -7   5       30.35       23.59      2.14 o
   7  -7   5        0.16       -0.71      1.43 o
   8  -7   5       40.29       34.28      3.10 o
  -8  -6   5       11.57        9.85      1.53 o
  -7  -6   5       50.29       53.68      2.94 o
  -6  -6   5        7.21        6.87      1.16 o
  -5  -6   5        2.11        2.61      1.16 o
  -4  -6   5        1.48        1.65      1.59 o
  -3  -6   5      105.95      124.12      6.07 o
  -2  -6   5       26.60       40.51      2.39 o
  -1  -6   5      312.20      373.05      9.35 o
   0  -6   5       54.55       50.80      1.97 o
   1  -6   5      925.27      958.18     15.56 o
   2  -6   5      950.69     1030.66     16.76 o
   3  -6   5      177.51      167.16      5.39 o
   4  -6   5        0.15        0.49      1.20 o
   5  -6   5        5.71        2.35      1.30 o
   6  -6   5       40.65       40.91      1.98 o
   7  -6   5      952.00      919.59     28.53 o
   8  -6   5       16.71       16.96      2.35 o
  -8  -5   5        3.84        3.39      1.28 o
  -7  -5   5        5.69       11.31      1.44 o
  -6  -5   5        6.32        7.01      1.59 o
  -5  -5   5       11.81       12.71      1.96 o
  -4  -5   5       85.04       81.56      3.42 o
  -3  -5   5       84.23       99.19      2.99 o
  -2  -5   5       36.73       48.67      2.48 o
  -1  -5   5     2587.78     2643.05     50.84 o
   0  -5   5     1289.59     1319.66     20.40 o
   1  -5   5       79.70       86.93      2.45 o
   2  -5   5       28.44       31.97      1.91 o
   3  -5   5       22.29       22.55      2.80 o
   4  -5   5      239.85      219.32      9.41 o
   5  -5   5       91.67       96.38      6.07 o
   6  -5   5      125.02      125.63      4.21 o
   7  -5   5       13.88       13.73      1.63 o
   8  -5   5       23.65       27.12      2.93 o
  -9  -4   5        0.42        1.45      0.66 o
  -8  -4   5       23.10       21.02      1.82 o
  -7  -4   5       74.22       66.69      3.53 o
  -6  -4   5        3.67        3.62      0.72 o
  -5  -4   5      218.79      222.87      9.50 o
  -4  -4   5       51.44       56.18      1.90 o
  -3  -4   5      183.36      191.27      3.73 o
  -2  -4   5        0.25        1.47      0.66 o
  -1  -4   5       31.34       28.56      3.67 o
   0  -4   5     2350.39     2446.75     56.77 o
   1  -4   5      353.22      389.88      5.99 o
   2  -4   5       62.79       59.73      2.40 o
   3  -4   5      171.30      175.93      6.34 o
   4  -4   5      176.48      175.96      9.33 o
   5  -4   5       63.77       71.66      5.13 o
   6  -4   5       52.48       54.21      2.65 o
   7  -4   5      115.93      130.45      5.21 o
   8  -4   5       14.27       13.95      1.43 o
  -9  -3   5        4.72        7.06      1.26 o
  -8  -3   5        2.76        3.36      0.97 o
  -7  -3   5       47.95       44.30      2.83 o
  -6  -3   5        0.38       -0.29      0.65 o
  -5  -3   5       22.00       18.77      2.47 o
  -4  -3   5      108.79       96.50      6.85 o
  -3  -3   5      527.87      559.68     11.79 o
  -2  -3   5       15.06       13.78      1.13 o
  -1  -3   5      111.11      104.20      4.52 o
   0  -3   5     2199.83     2203.23    114.41 o
   1  -3   5       35.73       33.11      1.87 o
   2  -3   5       90.93       97.55      4.59 o
   3  -3   5     1408.76     1366.82     36.90 o
   4  -3   5        0.30        0.36      0.85 o
   5  -3   5        8.24        8.63      1.97 o
   6  -3   5      169.45      178.57      5.12 o
   7  -3   5       22.44       23.37      2.09 o
   8  -3   5        2.65        2.92      0.83 o
  -9  -2   5        1.99        4.61      1.32 o
  -8  -2   5       19.61       17.37      1.76 o
  -7  -2   5       32.66       29.43      1.91 o
  -6  -2   5       45.09       48.78      4.19 o
  -5  -2   5        0.39        0.88      0.91 o
  -4  -2   5      378.90      406.65     13.59 o
  -3  -2   5      310.01      353.25      9.75 o
  -2  -2   5      245.71      237.10      4.54 o
  -1  -2   5        3.90        4.56      1.09 o
   0  -2   5      551.42      526.58     16.59 o
   1  -2   5      151.79      149.72      3.22 o
   2  -2   5      453.52      470.14     13.94 o
   3  -2   5      144.71      127.64      5.65 o
   4  -2   5       16.13       16.80      1.54 o
   5  -2   5       38.77       37.70      3.59 o
   6  -2   5      221.90      223.61      5.87 o
   7  -2   5       48.57       50.19      3.06 o
   8  -2   5      204.34      232.79      6.59 o
  -9  -1   5        0.11        0.93      0.98 o
  -8  -1   5      117.75      118.67      4.80 o
  -7  -1   5       18.89       15.93      1.41 o
  -6  -1   5       12.56       17.34      2.45 o
  -5  -1   5        4.27        3.33      1.36 o
  -4  -1   5      179.34      196.15      7.99 o
  -3  -1   5     2506.65     2612.24     66.95 o
  -2  -1   5      863.36      838.61     22.30 o
  -1  -1   5      244.95      258.12      5.40 o
   0  -1   5       81.14       74.75      1.86 o
   1  -1   5     3869.17     3989.05     94.14 o
   2  -1   5      325.01      334.08      7.56 o
   3  -1   5      950.67      993.14     39.18 o
   4  -1   5      483.03      485.82     11.56 o
   5  -1   5        9.93       13.66      1.62 o
   6  -1   5      161.61      167.20      6.01 o
   7  -1   5       49.79       47.68      2.96 o
   8  -1   5       20.99       22.98      2.12 o
  -9   0   5       43.46       53.11      4.03 o
  -8   0   5       11.90       10.73      1.42 o
  -7   0   5        6.21        4.90      0.78 o
  -6   0   5        5.75        2.07      0.75 o
  -5   0   5       20.25       22.52      1.85 o
  -4   0   5      206.87      160.08      4.91 o
  -3   0   5      205.36      249.17      8.70 o
  -2   0   5     1754.01     1833.76     33.20 o
  -1   0   5      709.02      653.20     14.17 o
   0   0   5      232.70      246.11      9.93 o
   1   0   5      513.50      453.49      9.48 o
   2   0   5       27.82       19.11      1.37 o
   3   0   5      177.66      183.79      8.28 o
   4   0   5      979.63     1057.48     21.01 o
   5   0   5       47.19       48.04      2.85 o
   6   0   5      114.41      119.51      4.91 o
   7   0   5       22.89       26.33      2.15 o
   8   0   5        5.10        7.69      0.99 o
  -9   1   5        0.29        0.87      0.92 o
  -8   1   5       32.13       28.49      2.28 o
  -7   1   5       20.14       20.81      1.42 o
  -6   1   5        4.00        3.47      0.95 o
  -5   1   5       16.84       14.48      1.86 o
  -4   1   5     1199.14     1258.62     19.90 o
  -3   1   5      578.76      590.22     12.19 o
  -2   1   5       79.79       92.29      2.39 o
  -1   1   5      868.83      849.69     13.17 o
   0   1   5      835.00      853.63     16.36 o
   1   1   5       36.30       36.23      1.34 o
   2   1   5      319.55      336.69      7.98 o
   3   1   5      339.96      374.27     19.53 o
   4   1   5      325.24      294.62     13.59 o
   5   1   5       16.89       15.38      2.20 o
   6   1   5      106.62      106.78      4.49 o
   7   1   5       87.75       88.28      3.91 o
   8   1   5       11.83       11.54      1.16 o
  -9   2   5        4.86       10.21      1.87 o
  -8   2   5       66.54       49.13      3.01 o
  -7   2   5        2.71        2.21      0.56 o
  -6   2   5        9.01       12.21      1.89 o
  -5   2   5       34.86       31.53      2.20 o
  -4   2   5      459.65      471.62      8.72 o
  -3   2   5      498.69      496.00     13.10 o
  -2   2   5      911.85      917.63     14.39 o
  -1   2   5     1686.13     1660.45     21.44 o
   0   2   5     2433.34     2443.79     35.97 o
   1   2   5       99.36       89.87      3.46 o
   2   2   5       93.31      118.70      4.01 o
   3   2   5        9.18        7.17      1.58 o
   4   2   5      187.37      181.07      8.57 o
   5   2   5      230.62      222.06      5.73 o
   6   2   5      115.45      120.30      4.77 o
   7   2   5        2.42        1.79      0.74 o
  -9   3   5        7.00        9.98      1.81 o
  -8   3   5      156.90      169.31      6.03 o
  -7   3   5      140.63      144.00      4.44 o
  -6   3   5      214.56      209.26      7.59 o
  -5   3   5        0.35        0.18      0.61 o
  -4   3   5      178.56      205.97      4.83 o
  -3   3   5      232.36      263.69     11.37 o
  -2   3   5      163.25      174.90      4.76 o
  -1   3   5      279.30      279.84      9.12 o
   0   3   5      232.56      228.30      4.64 o
   1   3   5      230.92      236.24      6.21 o
   2   3   5        1.90        1.54      1.05 o
   3   3   5      239.76      231.47      6.78 o
   4   3   5       92.95      111.38      4.56 o
   5   3   5      180.06      175.30      6.22 o
   6   3   5       62.23       69.20      4.57 o
   7   3   5       62.66       62.86      4.12 o
  -9   4   5        0.57        1.10      1.03 o
  -8   4   5        2.41        0.41      1.25 o
  -7   4   5       29.47       29.93      3.46 o
  -6   4   5      301.63      298.38      9.20 o
  -5   4   5      157.81      152.12     11.61 o
  -4   4   5        3.62        0.24      1.04 o
  -3   4   5        1.05        0.98      1.00 o
  -2   4   5      261.45      248.99      7.68 o
  -1   4   5      529.88      589.15     12.55 o
   0   4   5     1118.67     1177.95     21.88 o
   1   4   5      301.37      294.75      7.56 o
   2   4   5       77.45       81.99      3.57 o
   3   4   5        4.87        4.27      1.27 o
   4   4   5        7.44        9.43      1.43 o
   5   4   5        2.64        2.58      1.21 o
   6   4   5      123.56      131.74      5.04 o
   7   4   5       26.97       26.23      2.50 o
  -9   5   5        0.83        2.05      1.15 o
  -8   5   5        0.75        1.07      1.15 o
  -7   5   5       44.46       44.13      4.10 o
  -6   5   5      508.88      498.97     22.12 o
  -5   5   5       48.27       38.86      3.62 o
  -4   5   5        0.65       -0.37      1.26 o
  -3   5   5      652.01      664.30     20.77 o
  -2   5   5        9.34       14.92      1.40 o
  -1   5   5      145.73      179.77      5.39 o
   0   5   5      278.91      286.95     16.64 o
   1   5   5       42.66       39.59      4.01 o
   2   5   5        3.58        2.11      0.92 o
   3   5   5        0.17       -0.91      0.91 o
   4   5   5      108.86      115.55      4.89 o
   5   5   5        1.01        0.02      1.05 o
   6   5   5       99.64      100.94      5.72 o
   7   5   5      160.10      166.23      6.32 o
  -9   6   5        2.66        4.60      1.21 o
  -8   6   5      156.00      158.89      7.98 o
  -7   6   5       13.71       11.04      2.13 o
  -6   6   5      140.42      140.55      5.37 o
  -5   6   5       29.99       39.16      3.79 o
  -4   6   5       88.46       85.66      5.57 o
  -3   6   5      554.77      603.51     19.77 o
  -2   6   5       98.11       98.92      5.70 o
  -1   6   5      932.17      955.50     19.59 o
   0   6   5        0.79        1.49      1.06 o
   1   6   5       50.84       45.57      3.89 o
   2   6   5     1026.32     1003.54     21.30 o
   3   6   5       28.01       25.93      1.77 o
   4   6   5        0.48       -0.01      1.25 o
   5   6   5       52.00       52.08      4.40 o
   6   6   5        3.10        1.39      0.97 o
  -9   7   5        0.00       -0.74      0.74 o
  -8   7   5       46.38       53.12      4.01 o
  -7   7   5       47.66       51.84      3.03 o
  -6   7   5       64.21       68.47      3.57 o
  -5   7   5      167.33      155.58      5.82 o
  -4   7   5       60.68       60.09      4.82 o
  -3   7   5      131.11      152.66      7.90 o
  -2   7   5       53.80       56.62      4.36 o
  -1   7   5       46.41       49.52      3.92 o
   0   7   5        2.24        2.39      1.29 o
   1   7   5      648.57      657.60     21.63 o
   2   7   5     1530.99     1510.24     43.28 o
   3   7   5      295.33      295.86     10.61 o
   4   7   5        0.00        0.61      1.25 o
   5   7   5        0.80        0.79      1.13 o
   6   7   5       36.22       38.43      2.63 o
  -8   8   5       11.41       11.99      1.79 o
  -7   8   5       37.48       46.46      2.76 o
  -6   8   5       11.51       11.63      2.22 o
  -5   8   5      617.50      629.65     17.82 o
  -4   8   5       15.30       11.71      1.28 o
  -3   8   5       24.88       29.99      1.93 o
  -2   8   5       11.48        9.17      1.87 o
  -1   8   5       86.70       94.43      5.82 o
   0   8   5       38.30       32.16      3.43 o
   1   8   5       26.22       22.18      2.93 o
   2   8   5      481.11      482.79     17.62 o
   3   8   5        6.82        5.10      1.12 o
   4   8   5       28.57       24.72      2.99 o
   5   8   5        2.33        4.26      1.35 o
  -8   9   5        1.35        2.31      0.77 o
  -7   9   5      113.71      131.58      6.78 o
  -6   9   5       14.10       11.65      1.47 o
  -5   9   5      100.15      102.03      6.61 o
  -4   9   5       60.32       59.90      4.86 o
  -3   9   5       41.16       44.24      2.40 o
  -2   9   5       72.35       63.43      2.46 o
  -1   9   5        0.03       -0.44      0.77 o
   0   9   5        0.01       -0.61      1.18 o
   1   9   5      133.04      134.02      7.79 o
   2   9   5       60.08       58.19      3.31 o
   3   9   5       50.19       52.28      5.48 o
   4   9   5       52.85       57.66      4.10 o
   5   9   5        0.22        0.63      0.63 o
  -7  10   5      201.89      229.64      9.11 o
  -6  10   5        0.42        1.09      0.84 o
  -5  10   5        4.40        2.69      1.00 o
  -4  10   5       98.42       90.75      6.15 o
  -3  10   5       21.00       20.01      2.79 o
  -2  10   5        3.06        7.76      1.36 o
  -1  10   5        4.33        5.05      1.34 o
   0  10   5       11.77        9.90      2.23 o
   1  10   5       28.85       32.78      2.46 o
   2  10   5       39.21       35.81      2.48 o
   3  10   5       66.84       74.62      3.20 o
   4  10   5      228.62      260.71      9.09 o
  -7  11   5       43.41       45.64      3.01 o
  -6  11   5       15.58       19.49      1.61 o
  -5  11   5       12.96       11.67      1.46 o
  -4  11   5       22.81       19.16      1.92 o
  -3  11   5      185.60      183.24      6.28 o
  -2  11   5      604.38      622.12     19.66 o
  -1  11   5       17.03       15.40      1.66 o
   0  11   5       35.60       37.71      3.76 o
   1  11   5       31.48       29.32      2.14 o
   2  11   5       25.11       28.15      1.92 o
   3  11   5       99.69      114.43      5.11 o
  -6  12   5        9.29        9.74      0.95 o
  -5  12   5        3.05        5.03      0.96 o
  -4  12   5        0.67        0.40      0.75 o
  -3  12   5       16.81       19.95      2.45 o
  -2  12   5        0.04        1.66      0.82 o
  -1  12   5        4.32        4.83      1.54 o
   0  12   5       40.77       37.24      3.32 o
   1  12   5        3.06        4.65      0.92 o
  -5  13   5        0.19        0.79      0.67 o
  -4  13   5       20.32       19.22      2.02 o
  -3  13   5       21.00       24.86      2.39 o
  -2  13   5       35.34       31.69      1.72 o
  -1  13   5        7.44        5.95      1.25 o
   0  13   5        2.18        3.25      0.93 o
  -1 -15   6        1.63       -0.65      0.73 o
   0 -15   6       49.29       54.48      3.64 o
   1 -15   6        0.23        0.12      0.66 o
   2 -15   6        0.00       -0.28      0.58 o
   3 -15   6       22.14       27.35      2.44 o
  -3 -14   6       92.37      104.37      4.87 o
  -2 -14   6        3.60        1.98      0.69 o
  -1 -14   6       54.16       59.37      2.90 o
   0 -14   6        4.32        5.09      1.82 o
   1 -14   6       32.28       28.84      2.14 o
   2 -14   6        9.11        8.60      1.99 o
   3 -14   6       12.87       15.40      2.15 o
   4 -14   6        1.90        2.14      1.02 o
  -4 -13   6       13.95       12.13      1.70 o
  -3 -13   6        0.11        0.15      0.79 o
  -2 -13   6        4.27        3.68      0.97 o
  -1 -13   6       48.38       44.63      4.09 o
   0 -13   6        4.55        3.35      1.05 o
   1 -13   6      137.28      137.60      5.39 o
   2 -13   6       29.08       28.80      3.80 o
   3 -13   6        1.16        3.03      1.32 o
   4 -13   6        0.05        1.73      0.74 o
   5 -13   6       46.92       50.26      3.50 o
   6 -13   6        6.29        5.25      1.04 o
  -5 -12   6       16.06       19.69      1.39 o
  -4 -12   6       39.28       35.88      3.25 o
  -3 -12   6        0.01       -0.65      0.95 o
  -2 -12   6       12.57       10.06      2.19 o
  -1 -12   6       26.11       22.75      2.09 o
   0 -12   6        0.68       -0.88      0.95 o
   1 -12   6      344.49      341.08     10.75 o
   2 -12   6        5.45        4.98      1.25 o
   3 -12   6       11.11       11.94      2.33 o
   4 -12   6        2.83        2.84      0.78 o
   5 -12   6       13.18       10.60      1.83 o
   6 -12   6       74.14       68.90      4.30 o
  -6 -11   6       98.75      113.30      4.76 o
  -5 -11   6        3.43        3.35      1.26 o
  -4 -11   6       30.38       28.52      2.31 o
  -3 -11   6        0.02        0.61      0.92 o
  -2 -11   6       70.81       66.98      3.63 o
  -1 -11   6      560.91      555.67     15.06 o
   0 -11   6       56.88       64.70      3.58 o
   1 -11   6      676.21      648.68     21.95 o
   2 -11   6      116.10       97.79      4.49 o
   3 -11   6        0.05       -0.70      0.85 o
   4 -11   6       76.52       73.07      3.81 o
   5 -11   6        0.71       -1.35      1.35 o
   6 -11   6       47.32       41.92      3.58 o
   7 -11   6        0.09       -0.73      0.73 o
  -6 -10   6        0.47       -0.52      0.52 o
  -5 -10   6        0.21       -0.48      0.81 o
  -4 -10   6       11.03       10.19      2.30 o
  -3 -10   6       42.28       39.56      4.89 o
  -2 -10   6       44.73       42.88      3.58 o
  -1 -10   6      122.22      127.93      7.01 o
   0 -10   6      124.61      139.75      7.58 o
   1 -10   6        0.04        2.87      1.18 o
   2 -10   6        8.63        7.56      1.74 o
   3 -10   6        1.31        0.47      0.90 o
   4 -10   6       45.10       38.61      2.74 o
   5 -10   6       31.39       34.36      3.70 o
   6 -10   6       15.77       14.70      2.39 o
   7 -10   6        7.92        6.43      1.00 o
  -7  -9   6        9.38        8.31      1.29 o
  -6  -9   6       13.30       17.74      2.26 o
  -5  -9   6      142.47      122.26      4.97 o
  -4  -9   6      172.86      172.51      8.95 o
  -3  -9   6       10.92        6.78      1.23 o
  -2  -9   6      110.78      100.59      6.38 o
  -1  -9   6       84.42       82.50      5.55 o
   0  -9   6        2.52        1.83      1.26 o
   1  -9   6        3.78        6.34      1.67 o
   2  -9   6      258.23      279.01      8.16 o
   3  -9   6        2.14        3.47      1.31 o
   4  -9   6       60.73       44.86      4.10 o
   5  -9   6       19.98       13.61      1.68 o
   6  -9   6      122.34      124.65      5.01 o
   7  -9   6       10.60       14.54      2.00 o
  -7  -8   6        0.03       -0.63      0.83 o
  -6  -8   6        1.01        0.26      0.69 o
  -5  -8   6       29.70       24.44      3.14 o
  -4  -8   6        0.28       -0.76      1.34 o
  -3  -8   6      114.10      121.35      7.09 o
  -2  -8   6       24.57       21.47      2.81 o
  -1  -8   6      459.67      436.16     15.47 o
   0  -8   6       58.87       59.33      2.97 o
   1  -8   6      110.56      120.51      4.48 o
   2  -8   6      803.58      835.47     18.07 o
   3  -8   6      105.19      110.82      6.65 o
   4  -8   6        0.55        0.98      0.94 o
   5  -8   6       31.77       28.63      1.91 o
   6  -8   6        3.47        1.43      1.77 o
   7  -8   6      174.31      177.14      5.76 o
   8  -8   6       32.63       23.25      1.99 o
  -8  -7   6        1.34        2.58      0.77 o
  -7  -7   6        6.44        7.46      1.52 o
  -6  -7   6        8.08        5.08      0.89 o
  -5  -7   6      326.77      301.82      8.69 o
  -4  -7   6      690.28      717.88     23.32 o
  -3  -7   6      101.81      124.35      5.35 o
  -2  -7   6        0.49        3.75      1.27 o
  -1  -7   6      128.70      106.84      4.21 o
   0  -7   6       12.88       13.72      1.13 o
   1  -7   6      333.16      365.52     10.95 o
   2  -7   6      177.93      199.09      4.86 o
   3  -7   6      110.13      121.64      6.29 o
   4  -7   6       67.88       65.58      4.78 o
   5  -7   6        0.00        0.52      0.59 o
   6  -7   6        4.54        3.37      1.08 o
   7  -7   6       89.21       92.65      3.98 o
   8  -7   6       82.31       91.98      4.88 o
  -8  -6   6        3.34        2.30      0.60 o
  -7  -6   6        0.00       -0.03      0.78 o
  -6  -6   6        6.17        6.20      2.55 o
  -5  -6   6        0.78        3.18      3.31 o
  -4  -6   6       74.85       65.12      4.26 o
  -3  -6   6        5.00        0.90      0.81 o
  -2  -6   6      121.47      102.21      4.02 o
  -1  -6   6      529.04      561.10     12.57 o
   0  -6   6      148.87      154.16      3.89 o
   1  -6   6      297.99      289.15      7.37 o
   2  -6   6      365.13      333.90      8.43 o
   3  -6   6        3.22        0.87      0.86 o
   4  -6   6        7.75        3.96      1.47 o
   5  -6   6       37.32       37.59      2.15 o
   6  -6   6        7.07        9.63      1.27 o
   7  -6   6       30.65       30.92      1.88 o
   8  -6   6       17.90       18.64      2.15 o
  -8  -5   6        0.00        1.26      0.67 o
  -7  -5   6        0.49       -0.35      0.77 o
  -6  -5   6       39.54       35.72      2.96 o
  -5  -5   6        0.02       -0.82      0.95 o
  -4  -5   6       23.76       32.71      1.78 o
  -3  -5   6       30.73       46.15      2.57 o
  -2  -5   6      202.37      272.70      6.46 o
  -1  -5   6       88.85      112.37      3.22 o
   0  -5   6      377.39      414.61      7.62 o
   1  -5   6       19.70       19.67      1.21 o
   2  -5   6      688.10      723.14     21.16 o
   3  -5   6       40.02       38.94      2.38 o
   4  -5   6       47.44       35.85      3.41 o
   5  -5   6       89.06       87.77      4.14 o
   6  -5   6       99.67       88.18      4.21 o
   7  -5   6       57.92       58.53      3.30 o
   8  -5   6        0.02        1.86      1.10 o
  -8  -4   6       15.41       12.57      1.41 o
  -7  -4   6        2.96        2.10      0.91 o
  -6  -4   6        8.22        8.90      1.36 o
  -5  -4   6       40.12       39.87      3.53 o
  -4  -4   6        6.01        8.14      0.97 o
  -3  -4   6      235.10      264.58      6.82 o
  -2  -4   6      311.04      394.16     11.66 o
  -1  -4   6     1085.46     1110.47     30.45 o
   0  -4   6       88.43       92.33      4.58 o
   1  -4   6       10.59        9.74      0.83 o
   2  -4   6       84.14       81.31      3.09 o
   3  -4   6      228.86      220.47      8.63 o
   4  -4   6       14.89       16.65      1.80 o
   5  -4   6       12.06       17.84      2.68 o
   6  -4   6      574.41      548.85     11.06 o
   7  -4   6      103.07      109.24      4.59 o
   8  -4   6        3.70        2.86      0.75 o
  -9  -3   6       33.85       40.32      3.08 o
  -8  -3   6        6.84        6.71      1.63 o
  -7  -3   6        0.05        0.06      1.09 o
  -6  -3   6      137.76      124.33      4.98 o
  -5  -3   6       39.55       36.38      3.38 o
  -4  -3   6       51.68       47.72      3.59 o
  -3  -3   6     1470.11     1602.92     29.05 o
  -2  -3   6      917.31      974.25     16.02 o
  -1  -3   6      173.03      179.35      6.75 o
   0  -3   6      314.25      343.29     11.01 o
   1  -3   6       59.07       53.74      2.29 o
   2  -3   6       34.46       39.01      2.02 o
   3  -3   6      159.31      157.37      6.91 o
   4  -3   6        8.31        9.42      1.24 o
   5  -3   6        0.37        0.40      0.66 o
   6  -3   6      144.17      139.51      4.43 o
   7  -3   6        2.90        2.98      0.96 o
   8  -3   6       29.58       30.86      2.49 o
  -9  -2   6        2.03        2.48      1.34 o
  -8  -2   6        5.39        9.16      1.97 o
  -7  -2   6        0.74        0.88      1.01 o
  -6  -2   6       25.44       17.41      2.64 o
  -5  -2   6      272.15      253.06     10.36 o
  -4  -2   6      462.79      448.21     14.83 o
  -3  -2   6       73.83       80.83      3.93 o
  -2  -2   6     1502.46     1407.78     36.89 o
  -1  -2   6     1177.36     1058.50     28.40 o
   0  -2   6      107.89      106.72      3.30 o
   1  -2   6       24.93       29.69      1.62 o
   2  -2   6      242.24      238.19      6.09 o
   3  -2   6      182.91      212.58      8.00 o
   4  -2   6        9.95        7.08      1.50 o
   5  -2   6        5.19        2.88      0.80 o
   6  -2   6       68.57       65.17      2.85 o
   7  -2   6        0.86        0.66      0.77 o
   8  -2   6        2.97        1.98      1.09 o
  -9  -1   6       44.68       39.31      3.32 o
  -8  -1   6       32.07       42.98      2.72 o
  -7  -1   6        0.09       -0.36      0.54 o
  -6  -1   6        5.27        1.11      1.21 o
  -5  -1   6        2.27        2.90      1.38 o
  -4  -1   6     1915.29     1855.88     49.62 o
  -3  -1   6       10.45        6.80      1.32 o
  -2  -1   6       57.59       63.08      3.14 o
  -1  -1   6      146.32      137.00      3.31 o
   0  -1   6     1462.91     1481.66     22.26 o
   1  -1   6     1943.95     1924.31     50.01 o
   2  -1   6        1.09        4.49      1.33 o
   3  -1   6      120.31      141.25      6.17 o
   4  -1   6       65.07       72.07      5.23 o
   5  -1   6      187.06      188.44      6.34 o
   6  -1   6      420.71      459.16     11.79 o
   7  -1   6       60.29       67.15      4.61 o
   8  -1   6        6.73        6.82      0.93 o
  -9   0   6        5.37        4.29      1.31 o
  -8   0   6       14.88       16.12      1.77 o
  -7   0   6        5.39        4.70      0.72 o
  -6   0   6      303.31      318.84     12.73 o
  -5   0   6       20.79       18.35      2.50 o
  -4   0   6     2583.55     2317.83     61.00 o
  -3   0   6       95.33       92.66      4.64 o
  -2   0   6        8.79        8.00      1.20 o
  -1   0   6      340.76      327.54      4.83 o
   0   0   6     1045.20     1016.54     19.38 o
   1   0   6     6098.45     6527.58    162.63 o
   2   0   6        1.06        3.01      0.81 o
   3   0   6       24.55       20.97      1.65 o
   4   0   6       87.66      101.28      4.01 o
   5   0   6       46.10       46.78      4.03 o
   6   0   6       28.57       34.86      3.77 o
   7   0   6       10.41        9.01      1.25 o
   8   0   6       31.35       34.80      2.62 o
  -9   1   6        6.02        3.41      1.07 o
  -8   1   6        1.37       -0.49      0.77 o
  -7   1   6        6.09        4.19      0.74 o
  -6   1   6      323.91      312.19     12.46 o
  -5   1   6      633.34      614.99     19.70 o
  -4   1   6     5038.27     5170.77    130.66 o
  -3   1   6      434.53      435.95      9.73 o
  -2   1   6      527.20      534.27     14.30 o
  -1   1   6        0.10        0.88      0.39 o
   0   1   6     3408.41     3254.96     82.61 o
   1   1   6      157.54      147.67      4.37 o
   2   1   6        8.79        8.18      1.10 o
   3   1   6        3.12        6.55      1.09 o
   4   1   6       53.56       50.99      2.91 o
   5   1   6        0.00        0.57      0.85 o
   6   1   6       16.27       11.72      1.61 o
   7   1   6        1.17       -0.26      0.62 o
   8   1   6       10.98        9.61      1.25 o
  -9   2   6       17.33       19.83      2.48 o
  -8   2   6       19.23       20.07      1.95 o
  -7   2   6       28.19       25.65      1.55 o
  -6   2   6        4.07        2.51      1.40 o
  -5   2   6      294.84      295.45     11.37 o
  -4   2   6      473.49      463.38     10.67 o
  -3   2   6        0.42        0.26      0.66 o
  -2   2   6      407.52      401.44      8.32 o
  -1   2   6       71.27       63.87      1.96 o
   0   2   6      450.43      466.16     10.11 o
   1   2   6      545.69      566.44     12.18 o
   2   2   6        4.33        3.26      0.96 o
   3   2   6     1101.53     1086.40     55.77 o
   4   2   6       42.38       36.06      3.57 o
   5   2   6        0.98        1.18      1.66 o
   6   2   6      126.15      107.28      6.37 o
   7   2   6        2.92        2.51      1.17 o
  -9   3   6        5.71        6.85      1.71 o
  -8   3   6       43.32       45.19      2.80 o
  -7   3   6       41.08       37.56      2.17 o
  -6   3   6      128.91      134.52      7.15 o
  -5   3   6        1.29        0.05      0.61 o
  -4   3   6       82.24       92.06      5.65 o
  -3   3   6       60.49       72.08      3.54 o
  -2   3   6       98.97      104.69      3.59 o
  -1   3   6      114.63      110.77      3.73 o
   0   3   6       67.79       66.70      2.19 o
   1   3   6     2323.80     2367.62     43.83 o
   2   3   6        0.03        0.64      0.79 o
   3   3   6        0.00       -0.65      0.86 o
   4   3   6      304.61      273.15      8.19 o
   5   3   6        4.54        2.79      1.53 o
   6   3   6       20.63       17.77      2.30 o
   7   3   6        1.37        2.21      1.09 o
  -9   4   6        2.62        2.33      1.19 o
  -8   4   6       31.52       31.97      3.51 o
  -7   4   6        0.30        0.60      1.50 o
  -6   4   6       37.41       39.44      3.00 o
  -5   4   6       19.04       19.21      2.51 o
  -4   4   6       19.76       23.71      2.76 o
  -3   4   6      932.43      905.90     26.76 o
  -2   4   6        7.31        6.99      1.04 o
  -1   4   6        0.03        0.03      0.85 o
   0   4   6       30.26       29.98      2.23 o
   1   4   6        6.70        9.26      1.19 o
   2   4   6     1697.12     1735.38     33.66 o
   3   4   6       21.50       17.23      1.79 o
   4   4   6      117.09      104.71      4.61 o
   5   4   6        1.06        1.03      1.43 o
   6   4   6        1.34        0.48      1.06 o
   7   4   6       22.48       29.10      2.35 o
  -9   5   6        0.07        0.87      0.91 o
  -8   5   6       43.40       36.54      3.65 o
  -7   5   6        1.90        1.45      1.15 o
  -6   5   6       29.33       36.11      3.43 o
  -5   5   6       44.96       42.19      3.94 o
  -4   5   6      145.56      161.97      8.03 o
  -3   5   6      324.62      356.55     13.20 o
  -2   5   6      337.10      305.94      7.97 o
  -1   5   6        2.97        4.74      1.43 o
   0   5   6        0.00       -0.43      0.60 o
   1   5   6        7.36        6.99      1.12 o
   2   5   6      784.17      741.21     16.52 o
   3   5   6      548.59      540.56     13.21 o
   4   5   6       10.36       11.78      2.23 o
   5   5   6       21.72       22.66      2.99 o
   6   5   6        7.06        6.68      1.45 o
  -9   6   6        4.67        2.92      1.06 o
  -8   6   6       41.01       42.60      3.73 o
  -7   6   6        1.40        4.67      1.43 o
  -6   6   6       71.17       63.98      3.44 o
  -5   6   6        0.77        0.50      0.96 o
  -4   6   6       17.93       21.54      2.83 o
  -3   6   6      779.82      780.15     24.56 o
  -2   6   6       29.01       25.46      2.83 o
  -1   6   6      613.93      615.09     13.83 o
   0   6   6       85.96       90.73      5.55 o
   1   6   6        8.82        9.86      1.94 o
   2   6   6      880.86      911.48     19.88 o
   3   6   6       51.62       47.63      2.39 o
   4   6   6       58.17       48.07      4.38 o
   5   6   6       16.49       17.46      2.54 o
   6   6   6       18.35       19.02      1.44 o
  -9   7   6        0.62        1.21      0.72 o
  -8   7   6        0.46        2.26      1.17 o
  -7   7   6        3.20        3.20      0.97 o
  -6   7   6       61.69       62.51      5.00 o
  -5   7   6       58.98       57.06      2.69 o
  -4   7   6        9.37        6.61      1.22 o
  -3   7   6        6.17        8.79      1.99 o
  -2   7   6       93.56       89.06      5.79 o
  -1   7   6       75.99       82.31      3.71 o
   0   7   6       27.25       27.57      3.11 o
   1   7   6        0.62        1.57      1.23 o
   2   7   6      146.27      138.87      5.47 o
   3   7   6       18.19       22.37      2.08 o
   4   7   6       12.05       10.66      2.20 o
   5   7   6       31.26       32.56      3.10 o
  -8   8   6       17.87       22.48      2.11 o
  -7   8   6        7.16       12.60      2.09 o
  -6   8   6       54.08       58.58      4.78 o
  -5   8   6        4.97        4.34      1.75 o
  -4   8   6        3.75        3.86      2.10 o
  -3   8   6       72.23       70.94      3.77 o
  -2   8   6       69.66       73.93      2.64 o
  -1   8   6      115.99      118.16      3.97 o
   0   8   6      148.32      156.37      5.80 o
   1   8   6       24.64       24.38      2.19 o
   2   8   6       34.17       30.43      2.41 o
   3   8   6       29.20       30.28      2.33 o
   4   8   6        0.37        0.55      1.21 o
   5   8   6        0.66        0.26      0.90 o
  -7   9   6        0.74        1.42      1.03 o
  -6   9   6       52.46       48.93      5.05 o
  -5   9   6        2.88        2.84      0.90 o
  -4   9   6       12.07       13.84      1.73 o
  -3   9   6        6.03        5.76      1.26 o
  -2   9   6       31.20       34.72      2.40 o
  -1   9   6       10.18       14.56      1.77 o
   0   9   6        0.42        1.63      1.50 o
   1   9   6      355.56      347.96      9.69 o
   2   9   6       10.08        9.07      1.36 o
   3   9   6       27.45       33.56      2.23 o
   4   9   6       88.93      101.73      5.17 o
  -7  10   6       64.71       77.21      4.33 o
  -6  10   6        3.77        4.67      1.00 o
  -5  10   6        1.48        1.43      0.79 o
  -4  10   6       17.82       14.40      1.69 o
  -3  10   6       16.21       18.27      3.12 o
  -2  10   6        0.87        0.68      0.84 o
  -1  10   6       12.70       14.33      1.71 o
   0  10   6       82.39       74.44      5.50 o
   1  10   6        9.57        8.36      1.42 o
   2  10   6       34.74       35.22      2.28 o
   3  10   6       56.87       57.49      2.48 o
  -7  11   6        5.10        4.35      1.02 o
  -6  11   6        3.17        3.09      0.96 o
  -5  11   6        2.77        4.31      0.98 o
  -4  11   6        0.36        0.83      0.89 o
  -3  11   6       13.31       14.11      2.37 o
  -2  11   6       27.69       29.70      3.18 o
  -1  11   6        0.34        1.05      0.87 o
   0  11   6      150.12      150.93      7.59 o
   1  11   6        0.22        2.16      0.76 o
   2  11   6       83.73      100.45      3.41 o
  -5  12   6        3.88        4.22      0.75 o
  -4  12   6       11.65       12.72      1.94 o
  -3  12   6        0.02        2.80      1.55 o
  -2  12   6        0.35       -0.13      1.10 o
  -1  12   6       44.57       47.34      3.57 o
   0  12   6       41.10       41.63      3.21 o
   1  12   6       13.43       12.13      1.56 o
  -3  13   6       13.93        8.71      1.29 o
  -1 -15   7        1.28        3.10      0.61 o
   0 -15   7        4.66        4.17      0.73 o
   1 -15   7        0.55        0.62      0.66 o
   2 -15   7        6.38        7.09      1.79 o
   3 -15   7       13.93       15.79      1.81 o
  -3 -14   7        0.64        0.76      0.72 o
  -2 -14   7        0.84       -0.21      0.62 o
  -1 -14   7       22.25       25.09      2.68 o
   0 -14   7        1.29        2.25      0.80 o
   1 -14   7       96.64       84.76      6.00 o
   2 -14   7       51.01       58.12      2.95 o
   3 -14   7       43.53       55.54      4.06 o
   4 -14   7       10.30       15.01      1.93 o
  -4 -13   7        8.48       13.32      1.79 o
  -3 -13   7       10.10        8.91      1.17 o
  -2 -13   7        4.99        3.58      0.97 o
  -1 -13   7       17.89       19.89      2.71 o
   0 -13   7       12.45       12.15      1.61 o
   1 -13   7        0.11        0.63      0.87 o
   2 -13   7       43.90       42.40      2.87 o
   3 -13   7        1.78       -0.08      1.32 o
   4 -13   7        4.54        5.10      0.94 o
   5 -13   7        0.60        1.42      0.72 o
  -5 -12   7       77.18       81.65      4.91 o
  -4 -12   7        0.13        0.38      0.76 o
  -3 -12   7       18.86       20.27      1.86 o
  -2 -12   7        0.52        0.86      1.08 o
  -1 -12   7       14.03        9.57      1.48 o
   0 -12   7      235.74      230.44      7.53 o
   1 -12   7      168.98      171.95      6.33 o
   2 -12   7       67.47       58.56      3.39 o
   3 -12   7       18.27       16.56      2.55 o
   4 -12   7      166.72      176.31      6.08 o
   5 -12   7        3.76        5.57      1.53 o
   6 -12   7        3.67        2.56      1.01 o
  -5 -11   7        5.25        4.56      0.97 o
  -4 -11   7        0.17       -0.03      1.29 o
  -3 -11   7      215.96      198.20      6.70 o
  -2 -11   7       19.02       11.36      1.54 o
  -1 -11   7       18.71       19.77      2.22 o
   0 -11   7      166.62      161.73      8.47 o
   1 -11   7        3.54        6.15      1.83 o
   2 -11   7       69.86       71.43      3.77 o
   3 -11   7       18.51       19.61      2.01 o
   4 -11   7      377.83      371.37     10.18 o
   5 -11   7        0.21        1.02      1.38 o
   6 -11   7       14.46       14.99      2.05 o
   7 -11   7        1.50        0.32      0.73 o
  -6 -10   7        2.45        4.19      1.09 o
  -5 -10   7        0.02       -0.45      0.83 o
  -4 -10   7       28.98       32.32      3.64 o
  -3 -10   7      317.69      299.38      8.85 o
  -2 -10   7      311.74      283.10     12.07 o
  -1 -10   7        0.12        2.95      0.91 o
   0 -10   7       49.77       50.39      4.31 o
   1 -10   7        0.52       -0.68      1.01 o
   2 -10   7        0.91        2.27      1.12 o
   3 -10   7       37.86       34.88      2.59 o
   4 -10   7       23.72       23.80      2.19 o
   5 -10   7       21.09       21.85      2.98 o
   6 -10   7       11.65        9.31      1.94 o
   7 -10   7        2.82        3.34      1.08 o
  -7  -9   7        0.42        1.11      0.65 o
  -6  -9   7        0.49        0.30      1.23 o
  -5  -9   7        1.05        0.68      1.34 o
  -4  -9   7       24.68       20.73      2.99 o
  -3  -9   7       16.03       14.32      1.64 o
  -2  -9   7       86.45       77.10      5.55 o
  -1  -9   7      168.79      180.48      8.94 o
   0  -9   7        3.53        3.06      1.55 o
   1  -9   7      146.94      167.57      8.16 o
   2  -9   7      174.95      192.78      6.43 o
   3  -9   7       74.54       65.95      3.90 o
   4  -9   7        0.49       -0.83      1.48 o
   5  -9   7      185.83      178.14      9.03 o
   6  -9   7       48.03       38.89      3.76 o
   7  -9   7       70.51       78.04      4.54 o
  -7  -8   7        0.50        0.54      0.83 o
  -6  -8   7       16.00       14.71      1.53 o
  -5  -8   7        2.12        0.18      0.66 o
  -4  -8   7        0.85        2.48      0.92 o
  -3  -8   7      275.10      264.43     11.48 o
  -2  -8   7       59.75       58.76      3.34 o
  -1  -8   7      527.42      536.56     12.95 o
   0  -8   7      162.27      168.10      5.73 o
   1  -8   7      122.13      145.04      5.18 o
   2  -8   7        0.49        0.89      0.60 o
   3  -8   7       19.04       19.70      2.50 o
   4  -8   7       79.74       77.75      3.61 o
   5  -8   7       21.22       19.87      1.97 o
   6  -8   7       19.18       17.82      1.84 o
   7  -8   7       57.18       61.84      2.99 o
  -7  -7   7        9.23       11.98      1.27 o
  -6  -7   7        8.60        9.25      1.01 o
  -5  -7   7       83.89       72.18      3.67 o
  -4  -7   7       50.50       52.97      3.76 o
  -3  -7   7      112.93      123.44      4.89 o
  -2  -7   7        8.48        7.97      1.30 o
  -1  -7   7       41.98       55.40      3.00 o
   0  -7   7      765.71      830.16     18.09 o
   1  -7   7       31.02       27.29      1.62 o
   2  -7   7        6.79        8.85      1.16 o
   3  -7   7       35.55       40.68      3.54 o
   4  -7   7      189.66      185.08      6.33 o
   5  -7   7       19.71       15.78      1.24 o
   6  -7   7       35.87       37.84      2.63 o
   7  -7   7       13.70       12.19      1.42 o
  -8  -6   7        0.50        1.12      0.79 o
  -7  -6   7        0.79       -0.03      0.98 o
  -6  -6   7      388.79      332.84     13.26 o
  -5  -6   7        5.96        5.81      1.07 o
  -4  -6   7       57.56       54.07      3.09 o
  -3  -6   7       41.45       49.67      2.87 o
  -2  -6   7       49.65       44.20      2.61 o
  -1  -6   7      131.99      126.80      4.54 o
   0  -6   7     1875.02     1998.32     38.79 o
   1  -6   7       32.71       31.49      2.01 o
   2  -6   7      314.48      353.61     12.55 o
   3  -6   7       11.30       15.50      2.19 o
   4  -6   7       73.99       63.68      4.74 o
   5  -6   7      475.13      475.90      9.92 o
   6  -6   7        6.26        5.16      0.92 o
   7  -6   7      191.84      206.39      5.26 o
   8  -6   7        0.00       -0.86      0.86 o
  -8  -5   7        0.01       -1.06      1.06 o
  -7  -5   7        8.80        7.05      1.66 o
  -6  -5   7      128.62      122.84      7.10 o
  -5  -5   7     1375.97     1434.17     40.36 o
  -4  -5   7       46.25       49.03      2.22 o
  -3  -5   7       45.02       49.06      2.11 o
  -2  -5   7       91.18       89.96      3.36 o
  -1  -5   7      239.49      264.48      7.01 o
   0  -5   7     1347.58     1504.57     40.82 o
   1  -5   7        2.38        2.72      0.94 o
   2  -5   7      761.01      750.15     15.74 o
   3  -5   7       36.69       29.51      2.85 o
   4  -5   7       35.99       43.19      6.45 o
   5  -5   7      597.32      590.45     17.69 o
   6  -5   7        4.86        9.47      1.41 o
   7  -5   7       89.28      101.97      3.42 o
   8  -5   7       68.61       78.25      4.12 o
  -9  -4   7        5.94        5.36      1.12 o
  -8  -4   7        7.91        8.43      1.84 o
  -7  -4   7       69.12       70.26      5.24 o
  -6  -4   7      176.65      142.90      5.44 o
  -5  -4   7        0.00        0.79      0.94 o
  -4  -4   7      151.26      149.90      5.06 o
  -3  -4   7       31.55       33.69      1.63 o
  -2  -4   7       14.50       12.25      1.14 o
  -1  -4   7     1083.53     1065.36     29.58 o
   0  -4   7      491.18      523.98     16.19 o
   1  -4   7      256.66      269.56      6.87 o
   2  -4   7      242.25      217.52      6.04 o
   3  -4   7        5.55       11.19      1.90 o
   4  -4   7       59.66       63.85      5.38 o
   5  -4   7     1150.30     1095.30     23.29 o
   6  -4   7        1.48        1.55      0.86 o
   7  -4   7        7.89        6.50      1.00 o
   8  -4   7      138.75      159.10      6.40 o
  -9  -3   7       14.96       13.55      1.85 o
  -8  -3   7       25.22       27.40      3.07 o
  -7  -3   7        6.82        5.06      1.48 o
  -6  -3   7      247.35      250.07      7.69 o
  -5  -3   7       78.05       74.04      5.00 o
  -4  -3   7      907.95      939.51     27.48 o
  -3  -3   7      204.20      225.60     16.34 o
  -2  -3   7      130.06      136.48      5.82 o
  -1  -3   7      121.15      127.88      5.62 o
   0  -3   7      620.69      636.02     18.68 o
   1  -3   7      333.61      337.01      8.03 o
   2  -3   7        4.73        2.48      0.77 o
   3  -3   7      565.86      529.33     17.18 o
   4  -3   7      193.24      179.63      7.58 o
   5  -3   7      784.16      804.22     22.16 o
   6  -3   7        0.34        1.18      1.25 o
   7  -3   7        3.39        5.35      1.05 o
   8  -3   7      157.82      163.35      6.82 o
  -9  -2   7        9.67        6.10      1.31 o
  -8  -2   7        3.39        7.09      1.94 o
  -7  -2   7        3.26        1.66      0.54 o
  -6  -2   7      211.31      217.28      7.53 o
  -5  -2   7      228.64      201.17      9.07 o
  -4  -2   7     1811.04     1669.27     45.49 o
  -3  -2   7      339.89      356.37     19.91 o
  -2  -2   7       64.77       55.83      3.28 o
  -1  -2   7       10.03       13.60      1.64 o
   0  -2   7      461.91      485.47      8.39 o
   1  -2   7      490.13      489.52     10.70 o
   2  -2   7      681.74      668.06     15.20 o
   3  -2   7      252.46      262.13     19.76 o
   4  -2   7      287.48      267.48     13.98 o
   5  -2   7      309.60      307.24      7.20 o
   6  -2   7       93.09       86.57      6.08 o
   7  -2   7        1.07        1.14      0.79 o
   8  -2   7        4.95        2.20      0.85 o
  -9  -1   7       35.07       38.43      3.25 o
  -8  -1   7       21.73       16.56      2.70 o
  -7  -1   7        4.19        2.16      0.60 o
  -6  -1   7        8.87       13.88      2.34 o
  -5  -1   7       83.86       84.44      5.39 o
  -4  -1   7     3426.19     3214.15     83.24 o
  -3  -1   7        0.31       -0.11      0.93 o
  -2  -1   7       35.17       45.21      2.85 o
  -1  -1   7      122.31      134.01      5.64 o
   0  -1   7      234.31      242.44      4.77 o
   1  -1   7      201.00      210.74      5.67 o
   2  -1   7      827.29      863.20     24.83 o
   3  -1   7      135.94      150.80      6.84 o
   4  -1   7        1.67        4.53      1.31 o
   5  -1   7       20.29       18.08      1.79 o
   6  -1   7      171.13      152.64      8.30 o
   7  -1   7       41.85       40.52      3.80 o
   8  -1   7       28.10       34.23      2.51 o
  -9   0   7        2.84        0.22      0.68 o
  -8   0   7        1.38        0.59      0.71 o
  -7   0   7       64.17       60.34      2.43 o
  -6   0   7      200.51      183.12      8.89 o
  -5   0   7        5.44        2.03      1.47 o
  -4   0   7     1063.63      949.44     27.60 o
  -3   0   7     2262.86     2085.67     54.89 o
  -2   0   7       20.56       15.02      1.61 o
  -1   0   7       69.73       70.97      2.62 o
   0   0   7        3.61        4.28      0.83 o
   1   0   7     5030.27     5197.69    130.78 o
   2   0   7       20.01       19.48      2.23 o
   3   0   7        0.01       -0.03      1.02 o
   4   0   7        6.95        7.03      1.15 o
   5   0   7      159.58      148.75      7.99 o
   6   0   7      133.60      125.74      7.39 o
   7   0   7        1.26        3.85      1.55 o
  -9   1   7       13.39       13.58      2.05 o
  -8   1   7        0.05        0.01      0.71 o
  -7   1   7      239.17      225.61      5.16 o
  -6   1   7      104.49       97.55      6.08 o
  -5   1   7       23.93       27.20      2.98 o
  -4   1   7      328.80      335.83     12.12 o
  -3   1   7     1151.10     1105.53     30.82 o
  -2   1   7        8.97       16.09      1.75 o
  -1   1   7      903.05      949.08     18.43 o
   0   1   7      353.66      362.03      8.34 o
   1   1   7     1281.33     1298.17     35.66 o
   2   1   7      104.42       96.29      4.67 o
   3   1   7      275.65      263.30     26.09 o
   4   1   7        2.72        4.71      1.79 o
   5   1   7      232.39      215.47     10.11 o
   6   1   7       11.89        6.88      1.93 o
   7   1   7        7.65        5.29      1.39 o
  -9   2   7        7.35        7.38      1.55 o
  -8   2   7       74.84       92.01      9.71 o
  -7   2   7       56.15       54.09      2.25 o
  -6   2   7      190.77      183.79      5.12 o
  -5   2   7      163.82      185.27      8.47 o
  -4   2   7       13.65       10.33      1.30 o
  -3   2   7       26.38       27.50      1.82 o
  -2   2   7       24.53       32.97      1.88 o
  -1   2   7      136.01      152.93      6.85 o
   0   2   7     1161.79     1214.37     33.62 o
   1   2   7       45.82       48.94      3.60 o
   2   2   7      135.53      136.67      4.79 o
   3   2   7      258.63      246.41     12.03 o
   4   2   7        7.18        5.65      1.14 o
   5   2   7       45.50       47.07      4.31 o
   6   2   7       70.45       68.21      3.51 o
   7   2   7       16.15       16.27      2.07 o
  -9   3   7       28.54       35.95      3.15 o
  -8   3   7        2.76        1.57      1.29 o
  -7   3   7       65.33       54.57      3.30 o
  -6   3   7       56.10       64.97      2.79 o
  -5   3   7      161.43      191.63      6.14 o
  -4   3   7        2.77        1.17      0.61 o
  -3   3   7      196.32      195.67      8.14 o
  -2   3   7       10.33        9.92      1.19 o
  -1   3   7      350.54      324.76      8.89 o
   0   3   7      315.08      310.65     11.36 o
   1   3   7        2.05        0.32      0.71 o
   2   3   7      117.16      116.30      4.52 o
   3   3   7        0.00        1.05      0.86 o
   4   3   7      113.17      104.73      4.65 o
   5   3   7      164.25      147.27      8.02 o
   6   3   7        0.04        0.60      0.86 o
   7   3   7        0.00        0.19      0.73 o
  -9   4   7       11.19       14.28      2.00 o
  -8   4   7        2.52        1.78      1.44 o
  -7   4   7        0.06        0.44      0.71 o
  -6   4   7       88.02       86.30      4.06 o
  -5   4   7        0.20        0.77      1.08 o
  -4   4   7      178.99      173.99      8.29 o
  -3   4   7        0.54       -0.23      1.34 o
  -2   4   7     1044.99     1066.04     51.89 o
  -1   4   7       49.00       40.61      2.35 o
   0   4   7       41.71       51.25      2.65 o
   1   4   7       66.70       64.98      3.13 o
   2   4   7        2.88        1.85      1.33 o
   3   4   7       23.92       16.91      1.82 o
   4   4   7        9.23        8.20      2.03 o
   5   4   7       15.26       16.64      2.49 o
   6   4   7       88.54      107.46      4.09 o
  -9   5   7        0.59        1.24      0.85 o
  -8   5   7        2.52        1.33      1.07 o
  -7   5   7        0.09       -0.04      0.97 o
  -6   5   7      133.65      138.44      6.47 o
  -5   5   7       74.60       80.55      3.88 o
  -4   5   7       13.25       11.78      2.25 o
  -3   5   7        2.16        2.71      1.41 o
  -2   5   7       31.80       31.69      2.13 o
  -1   5   7      152.68      145.47      5.59 o
   0   5   7       32.65       35.94      3.51 o
   1   5   7      300.48      284.74     11.75 o
   2   5   7       42.46       50.38      2.42 o
   3   5   7       28.78       22.83      1.66 o
   4   5   7        2.62        3.84      1.69 o
   5   5   7        2.80        0.61      1.23 o
   6   5   7       10.33       11.94      1.81 o
  -9   6   7        2.59        2.94      0.92 o
  -8   6   7       13.82       15.76      2.23 o
  -7   6   7        0.66       -0.98      1.06 o
  -6   6   7      223.99      246.16      7.55 o
  -5   6   7       93.31       91.25      3.43 o
  -4   6   7      110.78      113.10      4.77 o
  -3   6   7       51.26       42.77      4.01 o
  -2   6   7       12.06       14.34      2.32 o
  -1   6   7        0.01        0.25      0.85 o
   0   6   7       24.37       29.85      3.19 o
   1   6   7      425.77      433.99     11.20 o
   2   6   7      173.11      180.40      6.37 o
   3   6   7       54.64       59.82      8.06 o
   4   6   7        0.00       -0.91      1.31 o
   5   6   7        0.04        0.46      1.07 o
   6   6   7      166.77      216.81      7.60 o
  -8   7   7        1.05        0.41      0.81 o
  -7   7   7        0.18        0.65      0.68 o
  -6   7   7      189.48      191.16      9.26 o
  -5   7   7      333.62      338.07      9.60 o
  -4   7   7        1.48        1.58      0.84 o
  -3   7   7       11.07        6.37      1.00 o
  -2   7   7        4.44        4.34      0.73 o
  -1   7   7       38.31       42.66      2.24 o
   0   7   7        0.36       -0.82      0.82 o
   1   7   7      750.18      741.75     22.03 o
   2   7   7      161.01      161.08      5.97 o
   3   7   7       76.52       92.25      8.40 o
   4   7   7        8.07        6.88      1.69 o
   5   7   7        8.07       10.58      1.64 o
  -8   8   7        5.78        7.05      1.36 o
  -7   8   7        0.81        0.95      0.98 o
  -6   8   7       83.96       82.38      5.67 o
  -5   8   7        0.36        1.45      1.10 o
  -4   8   7       55.88       51.85      6.62 o
  -3   8   7       76.94       78.77      3.26 o
  -2   8   7       14.83       14.35      1.21 o
  -1   8   7        0.13        0.38      0.82 o
   0   8   7        5.11        2.95      0.93 o
   1   8   7      160.38      165.52      8.45 o
   2   8   7       82.82       74.84      3.77 o
   3   8   7       25.97       21.67      1.85 o
   4   8   7       31.99       36.48      3.10 o
  -7   9   7        2.01        3.88      1.17 o
  -6   9   7        8.41       10.36      2.92 o
  -5   9   7       12.22       15.16      1.72 o
  -4   9   7      295.69      300.46      8.95 o
  -3   9   7       61.82       67.72      3.75 o
  -2   9   7       40.84       45.87      4.13 o
  -1   9   7        6.72        7.80      1.35 o
   0   9   7       14.69       14.95      2.59 o
   1   9   7        5.10        2.20      1.30 o
   2   9   7        2.77        3.67      0.98 o
   3   9   7        6.36        4.79      1.40 o
   4   9   7       25.03       27.47      2.14 o
  -7  10   7        4.75        7.86      1.40 o
  -6  10   7        8.86        9.18      1.67 o
  -5  10   7        2.83        2.01      0.80 o
  -4  10   7      265.19      259.12      7.87 o
  -3  10   7      133.81      132.14      7.43 o
  -2  10   7       10.60        9.00      1.40 o
  -1  10   7        0.06        0.53      0.76 o
   0  10   7       30.36       29.89      3.34 o
   1  10   7        0.07        0.35      0.78 o
   2  10   7       21.44       20.08      2.04 o
   3  10   7       69.46       74.50      3.69 o
  -6  11   7        3.17        1.64      0.57 o
  -5  11   7       17.53       19.37      2.45 o
  -4  11   7       38.88       36.81      3.41 o
  -3  11   7       69.98       75.72      5.02 o
  -2  11   7        0.75        1.12      0.77 o
  -1  11   7      124.30      140.35      6.18 o
   0  11   7       61.59       57.45      4.10 o
   1  11   7        2.24        2.70      1.19 o
  -5  12   7       11.10       11.95      1.46 o
  -4  12   7        0.44        0.84      0.82 o
  -3  12   7        1.07        0.27      0.99 o
  -2  12   7        4.53        4.67      0.74 o
  -1  12   7       65.53       76.27      4.15 o
   0  12   7       18.48       17.44      1.84 o
  -1 -15   8        0.11        0.60      0.76 o
   0 -15   8        1.81        2.27      0.57 o
   1 -15   8        1.98        3.21      0.77 o
   2 -15   8        0.52        0.20      0.99 o
   3 -15   8        6.83        7.22      1.26 o
  -3 -14   8        0.38        0.59      0.93 o
  -2 -14   8       22.68       25.13      2.21 o
  -1 -14   8       36.66       34.46      3.19 o
   0 -14   8        1.45        1.94      0.84 o
   1 -14   8        1.22        1.13      0.70 o
   2 -14   8        1.23        1.35      0.76 o
   3 -14   8        0.31        0.42      0.93 o
   4 -14   8       32.63       37.37      2.76 o
  -4 -13   8        0.13        0.45      0.78 o
  -3 -13   8        0.59       -0.06      0.68 o
  -2 -13   8        0.17       -0.45      0.75 o
  -1 -13   8      181.43      186.43      9.04 o
   0 -13   8       54.96       54.76      3.15 o
   1 -13   8       10.20       11.12      1.53 o
   2 -13   8        0.08        0.71      0.80 o
   3 -13   8        2.40        3.15      1.49 o
   4 -13   8        0.21        0.32      0.83 o
   5 -13   8        0.19       -0.10      0.64 o
  -5 -12   8       19.43       20.14      1.60 o
  -4 -12   8        1.11        2.56      0.87 o
  -3 -12   8        4.06        8.00      1.61 o
  -2 -12   8        0.62        0.29      0.84 o
  -1 -12   8        9.71        9.70      1.20 o
   0 -12   8      101.10      101.90      4.61 o
   1 -12   8        2.56        0.31      1.43 o
   2 -12   8       11.30       12.63      2.07 o
   3 -12   8        0.22       -0.06      1.46 o
   4 -12   8      150.77      136.93      6.20 o
   5 -12   8        3.06        3.69      1.33 o
   6 -12   8       33.85       26.76      2.35 o
  -5 -11   8        0.46        0.01      0.70 o
  -4 -11   8       15.11       15.08      2.54 o
  -3 -11   8        1.52        0.25      0.77 o
  -2 -11   8        9.78        8.92      1.48 o
  -1 -11   8      524.31      556.66     13.56 o
   0 -11   8        1.97        2.10      1.21 o
   1 -11   8      236.19      224.67     10.60 o
   2 -11   8      272.26      257.38      8.05 o
   3 -11   8       18.43       18.87      1.97 o
   4 -11   8       24.84       18.36      1.85 o
   5 -11   8        6.18        6.81      1.86 o
   6 -11   8        6.70        9.14      1.65 o
  -5 -10   8        2.17        4.01      1.05 o
  -4 -10   8        4.56        4.39      1.62 o
  -3 -10   8        1.62        1.42      0.87 o
  -2 -10   8      197.27      193.50      9.50 o
  -1 -10   8     2053.39     2110.29     40.86 o
   0 -10   8      211.51      206.96      9.81 o
   1 -10   8      165.61      158.83      5.74 o
   2 -10   8       26.94       38.63      2.69 o
   3 -10   8       43.40       45.16      2.96 o
   4 -10   8      237.74      222.03      8.00 o
   5 -10   8       11.68       11.77      2.22 o
   6 -10   8        5.19        4.72      1.52 o
   7 -10   8        9.19        6.96      1.16 o
  -6  -9   8       57.72       58.78      4.18 o
  -5  -9   8       90.63       84.78      5.82 o
  -4  -9   8       68.73       71.27      4.42 o
  -3  -9   8       18.06       21.64      2.95 o
  -2  -9   8       16.06       15.39      2.52 o
  -1  -9   8      438.11      436.42     16.19 o
   0  -9   8        2.17        1.60      1.27 o
   1  -9   8      144.81      123.74      7.07 o
   2  -9   8       37.74       41.32      2.72 o
   3  -9   8       52.33       47.30      5.80 o
   4  -9   8      138.25      116.62      7.03 o
   5  -9   8       12.12       10.32      2.21 o
   6  -9   8      130.07      122.63      6.76 o
   7  -9   8       86.22      101.77      5.04 o
  -7  -8   8        2.65        3.48      0.97 o
  -6  -8   8       18.28       23.90      1.98 o
  -5  -8   8        0.03        0.57      0.74 o
  -4  -8   8       81.51       77.62      5.65 o
  -3  -8   8      177.70      185.54      5.32 o
  -2  -8   8       35.61       37.32      2.84 o
  -1  -8   8       82.14       81.03      3.93 o
   0  -8   8       20.73       22.58      2.02 o
   1  -8   8       59.20       56.90      4.47 o
   2  -8   8        3.40        0.42      0.96 o
   3  -8   8        0.58        0.87      0.69 o
   4  -8   8       20.13       13.97      1.33 o
   5  -8   8        5.95        5.10      2.48 o
   6  -8   8        0.36        0.03      0.83 o
   7  -8   8        4.61        4.31      1.29 o
  -8  -7   8        3.71        4.59      0.89 o
  -7  -7   8        3.97        2.33      1.11 o
  -6  -7   8       26.22       23.67      4.78 o
  -5  -7   8       83.70       81.69      4.01 o
  -4  -7   8      229.03      228.91      9.41 o
  -3  -7   8      531.56      520.18     12.96 o
  -2  -7   8       21.71       20.10      2.45 o
  -1  -7   8      114.34      117.92      4.65 o
   0  -7   8      860.53      940.75     19.83 o
   1  -7   8      417.29      475.10     26.56 o
   2  -7   8      342.69      344.22     12.86 o
   3  -7   8       49.12       48.67      4.05 o
   4  -7   8       49.71       50.06      5.20 o
   5  -7   8      370.80      350.60      8.02 o
   6  -7   8        1.23        1.42      0.79 o
   7  -7   8       47.84       51.65      2.61 o
  -8  -6   8        0.07       -0.78      0.80 o
  -7  -6   8        0.03        0.23      0.90 o
  -6  -6   8       18.12       17.06      2.61 o
  -5  -6   8       11.23        8.82      1.50 o
  -4  -6   8       14.89       14.95      1.90 o
  -3  -6   8       91.73       95.26      4.64 o
  -2  -6   8       57.71       50.18      2.32 o
  -1  -6   8        3.80        6.27      2.08 o
   0  -6   8      897.07      971.05     30.00 o
   1  -6   8      257.91      256.10      7.60 o
   2  -6   8      321.55      322.98     11.94 o
   3  -6   8      310.66      348.83     13.25 o
   4  -6   8      228.35      243.19      7.58 o
   5  -6   8      922.14      902.88     23.53 o
   6  -6   8        0.07        1.15      0.94 o
   7  -6   8        0.06        0.41      0.80 o
  -8  -5   8        0.47        0.28      0.88 o
  -7  -5   8        2.06        1.46      1.23 o
  -6  -5   8        9.33       11.26      2.21 o
  -5  -5   8      556.66      563.50     38.88 o
  -4  -5   8       21.55       22.98      3.08 o
  -3  -5   8        0.36        0.13      0.72 o
  -2  -5   8       71.36       67.70      2.93 o
  -1  -5   8       23.59       25.57      2.65 o
   0  -5   8       91.62       96.89      5.34 o
   1  -5   8       13.29        9.61      1.27 o
   2  -5   8       41.98       38.25      3.21 o
   3  -5   8      125.26      125.94      6.59 o
   4  -5   8      342.39      331.85     12.94 o
   5  -5   8      811.68      771.87     17.72 o
   6  -5   8       50.32       52.51      4.57 o
   7  -5   8       33.02       30.91      2.18 o
  -9  -4   8        1.04        2.26      0.92 o
  -8  -4   8       16.72       16.86      2.42 o
  -7  -4   8       33.49       25.48      3.19 o
  -6  -4   8        3.96        1.06      0.90 o
  -5  -4   8        4.05        1.76      1.01 o
  -4  -4   8      275.26      261.58     10.48 o
  -3  -4   8      243.41      233.12      6.40 o
  -2  -4   8     3290.32     3381.42     61.23 o
  -1  -4   8      308.65      288.73     10.50 o
   0  -4   8      531.02      508.96     16.20 o
   1  -4   8        0.87        1.57      0.77 o
   2  -4   8      822.06      808.97     20.61 o
   3  -4   8       40.51       35.03      3.34 o
   4  -4   8      598.41      604.76     28.26 o
   5  -4   8      179.22      181.39      6.45 o
   6  -4   8       76.32       66.87      5.24 o
   7  -4   8       14.07       12.40      1.39 o
  -9  -3   8       10.41        9.41      1.52 o
  -8  -3   8        2.15        1.51      1.11 o
  -7  -3   8        3.10        3.69      2.99 o
  -6  -3   8      177.64      164.91      4.15 o
  -5  -3   8        0.98        0.64      0.94 o
  -4  -3   8      355.57      354.59     12.96 o
  -3  -3   8       82.80       81.65      6.77 o
  -2  -3   8      128.59      112.86      5.35 o
  -1  -3   8      103.62      111.77      5.40 o
   0  -3   8      180.64      178.37      7.37 o
   1  -3   8        0.00       -0.08      0.84 o
   2  -3   8       60.56       55.67      4.31 o
   3  -3   8      542.99      536.18     17.78 o
   4  -3   8      140.49      134.73      5.14 o
   5  -3   8       46.62       41.33      2.41 o
   6  -3   8        2.02        1.26      1.10 o
   7  -3   8       46.48       53.82      4.25 o
   8  -3   8        2.14        3.11      0.91 o
  -9  -2   8        0.03        0.99      1.01 o
  -8  -2   8        4.71       12.33      1.63 o
  -7  -2   8        1.20        0.35      0.60 o
  -6  -2   8       45.11       33.17      1.71 o
  -5  -2   8       99.63       88.39      5.68 o
  -4  -2   8       35.86       32.95      3.17 o
  -3  -2   8      620.37      622.43     60.31 o
  -2  -2   8      180.18      182.72      7.21 o
  -1  -2   8       38.59       34.71      2.78 o
   0  -2   8      911.12      895.57     18.01 o
   1  -2   8      279.21      276.93      7.19 o
   2  -2   8        1.17        7.59      3.53 o
   3  -2   8        1.14        2.22      0.84 o
   4  -2   8      103.02       89.54      4.93 o
   5  -2   8       31.78       31.52      1.97 o
   6  -2   8      303.32      304.01     12.72 o
   7  -2   8       16.03       16.69      2.37 o
  -9  -1   8       10.32       11.72      1.25 o
  -8  -1   8       15.80       12.05      1.78 o
  -7  -1   8       14.65        7.37      1.42 o
  -6  -1   8      506.96      496.07      9.10 o
  -5  -1   8      281.43      273.90     11.28 o
  -4  -1   8        2.81        2.66      1.48 o
  -3  -1   8       26.03       21.96      2.33 o
  -2  -1   8        1.61       -0.04      0.88 o
  -1  -1   8     1620.14     1494.55     40.08 o
   0  -1   8       36.08       34.63      1.97 o
   1  -1   8     7025.73     7179.97    127.03 o
   2  -1   8      901.20      940.30     19.40 o
   3  -1   8        8.63        7.79      1.39 o
   4  -1   8      106.04      103.32      4.40 o
   5  -1   8        2.00        2.84      0.96 o
   6  -1   8        6.86        6.11      1.86 o
   7  -1   8       26.37       30.75      3.05 o
  -9   0   8        8.15       11.27      1.25 o
  -8   0   8       26.95       29.14      2.28 o
  -7   0   8      199.59      167.02      4.95 o
  -6   0   8       77.76       72.66      2.58 o
  -5   0   8        8.98        6.14      1.50 o
  -4   0   8       57.69       48.34      3.83 o
  -3   0   8        0.18        0.22      1.04 o
  -2   0   8      206.42      217.96      8.08 o
  -1   0   8      459.12      472.62     10.76 o
   0   0   8     1104.65     1164.16     37.22 o
   1   0   8    10926.53    11054.86    194.16 o
   2   0   8      420.78      443.24     15.03 o
   3   0   8       54.62       55.39      4.15 o
   4   0   8       46.99       36.93      3.72 o
   5   0   8       20.12       17.57      1.94 o
   6   0   8       25.68       21.95      2.96 o
   7   0   8        2.25        2.29      1.27 o
  -9   1   8        3.55        3.15      1.31 o
  -8   1   8        0.00       -0.12      0.72 o
  -7   1   8      382.28      376.47     12.50 o
  -6   1   8       19.55       14.44      1.38 o
  -5   1   8      381.53      356.70     13.56 o
  -4   1   8       13.48       15.69      2.15 o
  -3   1   8      128.09      127.21      6.24 o
  -2   1   8      216.23      209.27      7.98 o
  -1   1   8      387.72      380.09     13.91 o
   0   1   8      398.23      410.73     11.05 o
   1   1   8     2848.10     2900.77     75.61 o
   2   1   8     1040.31     1057.53     30.78 o
   3   1   8      152.51      146.34      7.47 o
   4   1   8       36.31       30.95      3.45 o
   5   1   8      209.86      186.42      9.25 o
   6   1   8        4.09        6.08      1.87 o
   7   1   8        1.05        0.70      1.10 o
  -9   2   8        0.95        2.48      1.28 o
  -8   2   8       48.90       53.77      3.07 o
  -7   2   8       57.75       53.87      3.30 o
  -6   2   8      135.28      143.21      4.45 o
  -5   2   8        0.95        1.18      1.03 o
  -4   2   8        0.16        0.67      1.07 o
  -3   2   8        8.10       13.25      1.42 o
  -2   2   8      217.59      213.97      8.75 o
  -1   2   8       19.87       17.25      2.23 o
   0   2   8      790.13      861.56     17.77 o
   1   2   8       93.75      110.95      6.06 o
   2   2   8      268.99      267.49     10.91 o
   3   2   8       42.50       42.38      3.84 o
   4   2   8       12.81       14.53      2.54 o
   5   2   8      137.65      118.27      6.97 o
   6   2   8       12.55       12.14      2.12 o
   7   2   8        2.88        3.73      1.21 o
  -9   3   8       13.22       16.83      2.16 o
  -8   3   8        0.66        2.29      1.68 o
  -7   3   8        2.73        1.73      0.82 o
  -6   3   8       28.71       29.10      1.88 o
  -5   3   8       78.08       82.94      5.28 o
  -4   3   8      566.07      582.49     27.63 o
  -3   3   8       73.78       76.05      3.37 o
  -2   3   8       72.54       74.31      5.07 o
  -1   3   8       43.76       38.65      2.31 o
   0   3   8      152.82      148.74      7.29 o
   1   3   8      218.72      212.01      9.42 o
   2   3   8       55.86       54.94      4.46 o
   3   3   8       52.27       54.74      4.50 o
   4   3   8       60.45       57.50      4.85 o
   5   3   8        3.52        3.00      1.71 o
   6   3   8        6.18        6.30      1.60 o
  -9   4   8       22.02       23.48      2.38 o
  -8   4   8        3.10        4.02      1.55 o
  -7   4   8        0.25        0.90      0.80 o
  -6   4   8       15.42       14.62      1.73 o
  -5   4   8       31.03       31.85      2.66 o
  -4   4   8      139.79      159.03      8.07 o
  -3   4   8       18.13       20.83      2.67 o
  -2   4   8      626.19      656.75     25.29 o
  -1   4   8        0.07       -0.60      0.70 o
   0   4   8        2.42        4.18      1.38 o
   1   4   8        1.55        1.15      1.38 o
   2   4   8      409.15      402.69     10.57 o
   3   4   8        0.28        0.90      1.76 o
   4   4   8       96.72       99.77      6.41 o
   5   4   8       26.48       22.28      2.87 o
   6   4   8       11.03       16.29      2.01 o
  -9   5   8       29.06       34.77      2.67 o
  -8   5   8        4.41        0.86      1.10 o
  -7   5   8        3.94        1.80      1.22 o
  -6   5   8        0.05        0.74      0.76 o
  -5   5   8      113.28      110.77      4.73 o
  -4   5   8       45.08       48.06      4.24 o
  -3   5   8       31.07       25.49      3.06 o
  -2   5   8      276.79      278.39      7.89 o
  -1   5   8        4.92        6.10      1.58 o
   0   5   8        3.10        2.78      1.18 o
   1   5   8      113.57      103.86      6.47 o
   2   5   8        0.45       -0.38      0.81 o
   3   5   8       29.20       21.89      2.02 o
   4   5   8        0.13       -0.51      1.26 o
   5   5   8        4.44        2.50      1.42 o
   6   5   8        1.31        2.95      0.86 o
  -8   6   8        0.47        0.18      0.55 o
  -7   6   8        2.41        2.14      1.10 o
  -6   6   8       20.22       16.49      2.37 o
  -5   6   8      131.75      143.92      4.52 o
  -4   6   8       37.90       36.63      2.15 o
  -3   6   8       22.96       20.85      1.62 o
  -2   6   8       29.89       27.63      3.12 o
  -1   6   8      392.46      420.90      9.02 o
   0   6   8      794.50      798.75     17.96 o
   1   6   8       24.01       20.26      1.92 o
   2   6   8       14.27       14.71      1.76 o
   3   6   8        2.89        3.21      1.09 o
   4   6   8       24.18       24.31      3.05 o
   5   6   8       32.30       41.42      3.18 o
  -8   7   8        2.34        2.15      0.63 o
  -7   7   8        2.62        2.33      0.84 o
  -6   7   8       55.94       57.32      4.57 o
  -5   7   8       19.61       20.03      2.04 o
  -4   7   8        0.40        0.77      0.76 o
  -3   7   8       47.76       47.45      2.50 o
  -2   7   8       11.71       11.58      1.11 o
  -1   7   8        1.88        1.29      0.88 o
   0   7   8      394.61      393.21     10.68 o
   1   7   8        6.37        7.17      2.92 o
   2   7   8       21.15       19.41      1.95 o
   3   7   8       32.58       41.43      2.58 o
   4   7   8       11.98       13.08      2.03 o
  -8   8   8        2.79        2.73      0.90 o
  -7   8   8        0.08        0.96      0.84 o
  -6   8   8        1.16       -0.34      1.23 o
  -5   8   8        8.87        7.86      1.38 o
  -4   8   8       36.67       30.47      2.44 o
  -3   8   8        1.19        1.25      0.76 o
  -2   8   8       75.42       73.61      5.37 o
  -1   8   8      321.24      302.71      9.00 o
   0   8   8       64.39       59.55      3.41 o
   1   8   8        5.60        6.68      2.35 o
   2   8   8       13.71       16.97      1.73 o
   3   8   8        0.03        0.26      0.64 o
   4   8   8      116.05      142.64      5.97 o
  -7   9   8        1.62        2.96      1.08 o
  -6   9   8        0.94        1.57      0.77 o
  -5   9   8       28.48       29.78      2.35 o
  -4   9   8       45.88       41.50      2.88 o
  -3   9   8       48.11       50.87      3.03 o
  -2   9   8        9.12        8.69      1.85 o
  -1   9   8       37.76       41.48      2.78 o
   0   9   8       10.21       12.62      2.44 o
   1   9   8       16.10       17.47      1.74 o
   2   9   8       90.62       97.18      3.74 o
   3   9   8        7.83        5.78      1.12 o
  -7  10   8        8.64       12.23      1.46 o
  -6  10   8        0.51        0.50      0.52 o
  -5  10   8        7.53        8.91      1.74 o
  -4  10   8       35.81       40.94      2.52 o
  -3  10   8       24.64       26.88      3.11 o
  -2  10   8        0.93        1.03      0.82 o
  -1  10   8       51.10       58.10      3.04 o
   0  10   8      110.40      117.80      6.44 o
   1  10   8      115.67      127.62      6.35 o
   2  10   8        3.74        2.89      0.98 o
  -5  11   8       57.92       60.70      2.49 o
  -4  11   8       70.91       68.55      4.30 o
  -3  11   8        5.99        8.93      1.65 o
  -2  11   8        0.00       -0.45      0.67 o
  -1  11   8       90.36       96.43      3.75 o
   0  11   8       22.18       25.22      2.45 o
   1  11   8        0.25        1.44      0.85 o
  -4  12   8        5.44        5.34      1.17 o
  -3  12   8       20.02       18.94      1.88 o
  -1 -15   9        1.54        2.03      0.85 o
   0 -15   9        1.24        0.93      0.70 o
   1 -15   9        7.56        7.75      0.96 o
   2 -15   9        0.06        0.67      0.81 o
   3 -15   9       50.13       65.25      3.40 o
  -3 -14   9       19.45       18.19      1.85 o
  -2 -14   9       11.95       18.26      1.36 o
  -1 -14   9       22.27       25.51      2.63 o
   0 -14   9       31.40       30.46      2.08 o
   1 -14   9       14.65       13.69      1.45 o
   2 -14   9        2.18        2.06      0.82 o
   3 -14   9       27.85       38.90      3.12 o
   4 -14   9        0.00        1.08      0.64 o
  -4 -13   9        0.12        0.57      0.75 o
  -3 -13   9        0.00        0.08      0.85 o
  -2 -13   9        3.16        3.12      0.91 o
  -1 -13   9      183.45      178.48      8.60 o
   0 -13   9        2.79        2.67      0.89 o
   1 -13   9       41.07       42.75      2.74 o
   2 -13   9        0.80        1.43      0.87 o
   3 -13   9        1.35        1.56      1.15 o
   4 -13   9       23.13       18.49      2.17 o
   5 -13   9        0.49        1.44      0.63 o
  -5 -12   9       25.91       32.55      2.34 o
  -4 -12   9       17.19       17.79      2.38 o
  -3 -12   9        6.77        6.54      1.21 o
  -2 -12   9        8.28       10.13      1.44 o
  -1 -12   9      430.21      465.16     11.38 o
   0 -12   9       31.46       28.97      3.32 o
   1 -12   9       23.08       32.42      3.58 o
   2 -12   9       82.98       78.92      5.70 o
   3 -12   9      241.23      252.29     14.59 o
   4 -12   9       50.51       39.71      2.49 o
   5 -12   9       10.94        8.21      1.58 o
   6 -12   9        3.91        4.78      1.04 o
  -5 -11   9       20.67       31.20      2.03 o
  -4 -11   9       14.54       14.04      2.48 o
  -3 -11   9       19.50       17.49      3.21 o
  -2 -11   9       45.33       47.77      4.48 o
  -1 -11   9      656.95      708.09     16.31 o
   0 -11   9       12.43       11.79      2.24 o
   1 -11   9      102.75      115.43      7.18 o
   2 -11   9      161.96      159.38      5.94 o
   3 -11   9      354.24      358.13      9.93 o
   4 -11   9       42.83       30.80      2.31 o
   5 -11   9       57.39       57.85      4.30 o
   6 -11   9        6.74        7.54      1.58 o
  -6 -10   9        0.53        1.29      1.00 o
  -5 -10   9        0.42        0.93      0.78 o
  -4 -10   9       30.17       34.71      3.76 o
  -3 -10   9      155.30      158.99      6.69 o
  -2 -10   9        4.27        3.67      1.77 o
  -1 -10   9        1.98        2.04      2.34 o
   0 -10   9        7.93       10.51      2.15 o
   1 -10   9        4.20        4.38      1.50 o
   2 -10   9        0.04        0.63      0.94 o
   3 -10   9       73.11       63.24      3.56 o
   4 -10   9      247.96      226.90     16.59 o
   5 -10   9      147.41      155.16      7.93 o
   6 -10   9       92.35       93.11      5.24 o
   7 -10   9        0.05        0.10      0.59 o
  -6  -9   9        8.47       12.37      1.35 o
  -5  -9   9        5.53        4.44      0.99 o
  -4  -9   9        4.43        3.76      1.17 o
  -3  -9   9        5.72        3.58      1.64 o
  -2  -9   9      341.54      350.30      9.90 o
  -1  -9   9        5.67        3.86      1.56 o
   0  -9   9        7.59        5.72      1.70 o
   1  -9   9        0.13       -1.26      1.26 o
   2  -9   9        4.85        0.80      0.93 o
   3  -9   9       14.35       10.29      1.70 o
   4  -9   9       19.21       15.18      2.57 o
   5  -9   9        0.92        2.07      1.15 o
   6  -9   9       68.34       66.19      4.55 o
   7  -9   9       12.40       13.60      1.58 o
  -7  -8   9        0.00       -0.71      0.72 o
  -6  -8   9       14.17       14.88      1.53 o
  -5  -8   9        9.58        8.18      2.09 o
  -4  -8   9       11.63       13.23      2.36 o
  -3  -8   9      623.26      616.63     14.89 o
  -2  -8   9      570.26      592.77     14.34 o
  -1  -8   9       28.97       30.33      2.38 o
   0  -8   9       12.85       19.97      3.29 o
   1  -8   9        0.02       -0.25      0.68 o
   2  -8   9      103.03       97.74      5.97 o
   3  -8   9      184.74      177.96      6.56 o
   4  -8   9        0.86        2.13      1.60 o
   5  -8   9       13.85       15.35      2.52 o
   6  -8   9       38.22       43.64      3.82 o
   7  -8   9        2.24        2.03      0.89 o
  -8  -7   9        1.48        2.08      0.71 o
  -7  -7   9       15.77       15.74      2.08 o
  -6  -7   9       40.03       42.19      2.70 o
  -5  -7   9       28.15       30.13      2.47 o
  -4  -7   9       10.10       10.12      1.46 o
  -3  -7   9        3.21        2.30      0.87 o
  -2  -7   9       47.46       44.27      2.84 o
  -1  -7   9      317.95      315.70      8.86 o
   0  -7   9      257.36      286.44      8.75 o
   1  -7   9       36.75       46.33      3.90 o
   2  -7   9       13.14       12.69      2.10 o
   3  -7   9        6.40        1.65      1.08 o
   4  -7   9        9.20        6.47      1.25 o
   5  -7   9       50.89       51.85      5.70 o
   6  -7   9       26.53       22.66      2.93 o
   7  -7   9       31.73       27.10      2.49 o
  -8  -6   9        4.28        2.29      0.86 o
  -7  -6   9        9.77        7.31      1.83 o
  -6  -6   9       58.57       54.87      4.64 o
  -5  -6   9       15.32       16.62      2.09 o
  -4  -6   9        4.44        3.22      1.34 o
  -3  -6   9       40.60       53.17      3.02 o
  -2  -6   9       48.60       67.77      5.47 o
  -1  -6   9       14.49       18.00      1.68 o
   0  -6   9      621.17      675.72     20.88 o
   1  -6   9      545.81      588.43     39.85 o
   2  -6   9       42.85       31.83      3.10 o
   3  -6   9        0.06       -1.50      1.50 o
   4  -6   9      182.42      172.91      6.18 o
   5  -6   9        2.92        2.80      1.53 o
   6  -6   9       10.21       12.40      1.62 o
   7  -6   9       72.25       77.00      4.47 o
  -8  -5   9        8.38        9.49      1.77 o
  -7  -5   9        2.30        1.84      1.22 o
  -6  -5   9        2.83        6.16      1.76 o
  -5  -5   9       10.81       12.67      3.24 o
  -4  -5   9       80.54       79.20      3.74 o
  -3  -5   9       22.89       21.73      1.77 o
  -2  -5   9       72.70       74.71      3.25 o
  -1  -5   9        5.53       16.29      2.17 o
   0  -5   9     2489.11     2453.67     64.92 o
   1  -5   9        2.41        1.78      1.21 o
   2  -5   9        6.49        5.26      1.55 o
   3  -5   9       82.08       71.57      4.97 o
   4  -5   9      117.57      117.91      3.96 o
   5  -5   9      278.49      267.98     11.80 o
   6  -5   9        3.58        2.06      1.59 o
   7  -5   9       55.90       58.56      2.85 o
  -9  -4   9        4.03        4.61      1.01 o
  -8  -4   9        1.25        2.52      1.32 o
  -7  -4   9       16.89       16.42      2.56 o
  -6  -4   9       75.73       66.15      3.12 o
  -5  -4   9       18.39       17.59      2.77 o
  -4  -4   9      445.02      443.28     15.57 o
  -3  -4   9       21.73       24.96      1.83 o
  -2  -4   9      125.38      112.06      5.78 o
  -1  -4   9       58.06       57.00      3.93 o
   0  -4   9       25.10       19.54      2.34 o
   1  -4   9       78.50       81.12      3.50 o
   2  -4   9       54.18       59.79      3.08 o
   3  -4   9      268.78      247.17     10.51 o
   4  -4   9      274.58      268.69      6.34 o
   5  -4   9      102.71      100.88      6.55 o
   6  -4   9       57.87       55.30      4.67 o
   7  -4   9       16.60       17.11      1.51 o
  -9  -3   9       15.29       18.26      1.93 o
  -8  -3   9       12.37       12.79      2.21 o
  -7  -3   9        2.06        1.60      0.68 o
  -6  -3   9      217.13      209.89      4.86 o
  -5  -3   9      109.37       96.54      6.05 o
  -4  -3   9       76.08       90.70      5.55 o
  -3  -3   9      233.04      252.88      8.21 o
  -2  -3   9      104.07       89.04      4.89 o
  -1  -3   9        0.49        0.96      0.98 o
   0  -3   9      178.09      174.71      7.62 o
   1  -3   9      103.15       83.43      3.54 o
   2  -3   9       12.99       12.47      1.54 o
   3  -3   9        0.18       -1.19      1.34 o
   4  -3   9      656.08      637.69     14.87 o
   5  -3   9        0.23       -0.21      1.12 o
   6  -3   9        0.33        0.56      1.22 o
   7  -3   9       24.38       23.40      2.63 o
  -9  -2   9        7.91        7.43      1.37 o
  -8  -2   9        3.46        3.19      1.92 o
  -7  -2   9        2.71        1.41      0.59 o
  -6  -2   9      299.97      287.80      6.02 o
  -5  -2   9       64.94       60.63      4.69 o
  -4  -2   9        3.82        0.80      1.02 o
  -3  -2   9      330.71      317.82     11.82 o
  -2  -2   9       19.95       28.02      2.56 o
  -1  -2   9      113.01      110.92      5.62 o
   0  -2   9       73.19       72.79      3.16 o
   1  -2   9      173.49      171.31      5.46 o
   2  -2   9       47.18       51.48      2.79 o
   3  -2   9       85.72       73.44      5.11 o
   4  -2   9       23.91       23.45      1.68 o
   5  -2   9       33.42       27.16      2.45 o
   6  -2   9       12.25       12.79      2.46 o
   7  -2   9       35.00       31.17      2.95 o
  -9  -1   9       11.86       13.10      1.20 o
  -8  -1   9        0.81        1.25      0.78 o
  -7  -1   9       31.36       30.77      1.99 o
  -6  -1   9        0.01        0.32      0.59 o
  -5  -1   9        1.21        1.97      1.27 o
  -4  -1   9       68.07       59.86      4.41 o
  -3  -1   9       51.77       41.42      3.46 o
  -2  -1   9      415.62      455.17     14.65 o
  -1  -1   9        0.82        0.55      1.13 o
   0  -1   9       12.03        8.76      1.32 o
   1  -1   9      804.11      763.55     16.30 o
   2  -1   9      140.45      129.87      4.77 o
   3  -1   9       51.05       57.65      5.46 o
   4  -1   9       23.78       20.80      1.62 o
   5  -1   9       51.10       53.04      3.18 o
   6  -1   9       28.13       29.00      3.31 o
   7  -1   9        2.70        4.32      1.34 o
  -9   0   9        5.36        8.30      1.03 o
  -8   0   9        0.01        0.38      0.75 o
  -7   0   9       35.04       27.43      1.88 o
  -6   0   9      280.90      243.63      5.37 o
  -5   0   9        4.97       16.33      2.34 o
  -4   0   9        1.04        0.86      0.94 o
  -3   0   9        0.16        0.40      1.12 o
  -2   0   9      154.38      171.88      7.23 o
  -1   0   9      416.63      455.84     22.89 o
   0   0   9        0.41        0.26      0.78 o
   1   0   9      206.96      197.02      6.03 o
   2   0   9       17.00       19.07      1.80 o
   3   0   9      108.46      110.71      4.55 o
   4   0   9       22.31       26.04      2.23 o
   5   0   9       42.22       43.60      4.15 o
   6   0   9        0.39        1.44      1.06 o
   7   0   9        6.21        6.04      1.35 o
  -9   1   9        3.09        1.58      1.15 o
  -8   1   9        3.78        4.81      0.83 o
  -7   1   9       27.49       26.33      1.83 o
  -6   1   9      556.04      514.53     10.53 o
  -5   1   9        1.43        0.86      1.00 o
  -4   1   9      146.55      136.46      7.05 o
  -3   1   9     1119.86     1101.67     31.65 o
  -2   1   9      359.70      350.47     12.12 o
  -1   1   9      310.02      323.20     11.12 o
   0   1   9      184.71      187.07      6.93 o
   1   1   9        0.42        1.06      1.50 o
   2   1   9       19.67       16.48      1.69 o
   3   1   9        2.91        0.72      1.18 o
   4   1   9       76.14       58.97      3.56 o
   5   1   9        0.00       -0.62      1.35 o
   6   1   9        0.94        0.30      0.67 o
   7   1   9        0.74        0.37      0.88 o
  -9   2   9       10.65        9.71      1.57 o
  -8   2   9       43.70       29.47      3.21 o
  -7   2   9        3.38        1.53      1.26 o
  -6   2   9      413.16      413.67      8.96 o
  -5   2   9        2.79        4.33      1.37 o
  -4   2   9        4.19        3.61      1.31 o
  -3   2   9      106.16      109.16      5.97 o
  -2   2   9        0.03       -0.58      0.96 o
  -1   2   9     1275.42     1244.04     35.18 o
   0   2   9       82.17       83.77      3.56 o
   1   2   9      445.06      463.14     11.33 o
   2   2   9      195.41      192.71      9.20 o
   3   2   9       18.12       12.51      2.37 o
   4   2   9      304.79      234.29     10.77 o
   5   2   9        0.49        0.36      0.89 o
   6   2   9       24.25       30.33      1.97 o
  -9   3   9       21.82       30.97      2.77 o
  -8   3   9        9.80        5.14      1.57 o
  -7   3   9       44.91       47.57      3.04 o
  -6   3   9       50.04       51.01      3.14 o
  -5   3   9        6.90        8.47      1.03 o
  -4   3   9       18.81       21.48      2.55 o
  -3   3   9       93.43      104.91      5.77 o
  -2   3   9       20.40       19.71      2.41 o
  -1   3   9       59.18       67.82      4.69 o
   0   3   9       13.13       11.54      2.16 o
   1   3   9        3.76        4.04      0.92 o
   2   3   9       14.22       13.51      1.56 o
   3   3   9       56.31       46.98      4.33 o
   4   3   9       14.07       16.16      2.69 o
   5   3   9        0.30        1.77      1.17 o
   6   3   9       39.26       49.55      2.34 o
  -9   4   9        1.56        1.70      0.90 o
  -8   4   9        0.09       -0.24      1.11 o
  -7   4   9        0.06        1.23      0.60 o
  -6   4   9      164.94      186.01      6.41 o
  -5   4   9      528.24      550.35     27.87 o
  -4   4   9       56.36       54.51      4.53 o
  -3   4   9       18.82       14.49      2.43 o
  -2   4   9      136.10      137.27      7.04 o
  -1   4   9       14.71        9.93      1.98 o
   0   4   9     1025.29     1055.44     31.67 o
   1   4   9       10.42       16.29      2.61 o
   2   4   9        4.05        1.77      0.77 o
   3   4   9       15.48        9.74      2.08 o
   4   4   9       29.44       29.32      3.45 o
   5   4   9       45.04       60.71      4.37 o
   6   4   9        0.14        1.50      0.85 o
  -9   5   9        5.40        6.50      1.16 o
  -8   5   9       17.73       16.24      2.21 o
  -7   5   9       14.30       16.14      1.64 o
  -6   5   9       89.21       99.03      6.40 o
  -5   5   9        0.01       -1.37      1.37 o
  -4   5   9        7.35       11.17      1.21 o
  -3   5   9        0.16        0.91      0.68 o
  -2   5   9       88.68       91.90      4.07 o
  -1   5   9       13.24       10.99      1.94 o
   0   5   9      437.97      426.32     11.17 o
   1   5   9       61.33       60.99      3.36 o
   2   5   9       67.37       66.38      3.60 o
   3   5   9        9.31        8.86      1.42 o
   4   5   9        1.96       -0.39      1.42 o
   5   5   9        0.95       -0.76      0.76 o
  -8   6   9        0.06        0.03      0.48 o
  -7   6   9        5.33        6.42      1.08 o
  -6   6   9        6.59        6.95      1.75 o
  -5   6   9      431.92      433.77     11.38 o
  -4   6   9       37.10       31.65      2.03 o
  -3   6   9       76.34       75.86      3.20 o
  -2   6   9        3.15        2.76      0.67 o
  -1   6   9      170.83      161.67      6.00 o
   0   6   9     1747.46     1694.27     33.95 o
   1   6   9       60.37       61.92      3.47 o
   2   6   9       10.04       10.54      2.30 o
   3   6   9       51.43       51.78      4.07 o
   4   6   9        4.55        6.67      1.53 o
   5   6   9       12.68       21.97      1.95 o
  -8   7   9        1.12        2.31      0.89 o
  -7   7   9       20.02       19.84      2.44 o
  -6   7   9        8.82        7.09      1.64 o
  -5   7   9       71.65       67.28      3.62 o
  -4   7   9       48.45       41.57      2.89 o
  -3   7   9        8.69        6.56      1.20 o
  -2   7   9       44.28       43.96      2.92 o
  -1   7   9        4.45        4.10      1.12 o
   0   7   9      233.83      242.51      9.36 o
   1   7   9        0.53       -0.82      0.82 o
   2   7   9       91.23       91.39      4.20 o
   3   7   9        8.26        7.14      1.16 o
   4   7   9       16.50       18.06      2.00 o
  -7   8   9        1.30        1.43      0.95 o
  -6   8   9        0.01       -0.40      1.09 o
  -5   8   9       60.52       58.33      2.66 o
  -4   8   9      135.21      142.73      4.59 o
  -3   8   9       60.48       63.57      4.54 o
  -2   8   9        2.66        2.62      1.54 o
  -1   8   9       11.49        9.22      1.88 o
   0   8   9        7.92        5.12      1.62 o
   1   8   9        3.01        2.26      1.25 o
   2   8   9        1.59        1.12      0.73 o
   3   8   9        8.07        6.37      1.31 o
  -7   9   9        0.05       -0.18      0.73 o
  -6   9   9       10.97       10.61      1.17 o
  -5   9   9       44.33       34.66      3.39 o
  -4   9   9       81.37      101.56      4.28 o
  -3   9   9       48.70       49.13      4.37 o
  -2   9   9       18.71       17.72      1.79 o
  -1   9   9       44.75       46.20      2.82 o
   0   9   9        4.94        3.19      1.33 o
   1   9   9       45.38       44.79      3.67 o
   2   9   9        2.35        1.37      0.54 o
  -6  10   9        0.38        1.00      0.67 o
  -5  10   9        8.38        9.17      1.08 o
  -4  10   9       70.42       72.04      3.12 o
  -3  10   9       33.56       32.35      3.15 o
  -2  10   9       36.56       38.51      2.33 o
  -1  10   9       35.72       33.89      2.12 o
   0  10   9        9.56        8.49      1.66 o
   1  10   9       42.03       42.97      3.04 o
  -4  11   9        0.55       -0.92      0.92 o
  -3  11   9        5.20        7.48      1.38 o
  -2  11   9       55.00       55.47      3.19 o
  -1  11   9       65.90       71.68      3.85 o
   0  11   9       74.03       74.68      3.68 o
  -1 -15  10        9.88        9.70      1.31 o
   0 -15  10        0.38       -0.21      0.63 o
   1 -15  10       20.12       23.42      1.42 o
   2 -15  10        0.68       -0.56      0.71 o
  -3 -14  10       31.69       37.91      2.50 o
  -2 -14  10        9.13       11.26      1.07 o
  -1 -14  10       45.56       45.25      3.44 o
   0 -14  10       30.91       34.94      3.81 o
   1 -14  10       48.69       52.76      2.69 o
   2 -14  10        0.16       -0.42      0.57 o
   3 -14  10        0.00        1.77      0.97 o
  -4 -13  10        0.24        0.97      0.57 o
  -3 -13  10        0.26       -0.05      0.96 o
  -2 -13  10       64.88       75.37      3.34 o
  -1 -13  10        0.01       -0.74      0.74 o
   0 -13  10        5.89        7.07      1.21 o
   1 -13  10        0.00       -0.03      0.82 o
   2 -13  10       12.49       12.19      1.47 o
   3 -13  10       22.19       23.88      2.74 o
   4 -13  10        1.76       -0.02      0.77 o
  -5 -12  10        0.06       -0.32      0.76 o
  -4 -12  10       13.51       12.33      1.99 o
  -3 -12  10        7.02        8.23      1.22 o
  -2 -12  10      187.94      198.37      6.49 o
  -1 -12  10       21.10       20.94      2.20 o
   0 -12  10        3.02        2.20      1.43 o
   1 -12  10        3.62        3.36      1.54 o
   2 -12  10        0.31        0.26      1.26 o
   3 -12  10        4.20        3.65      0.90 o
   4 -12  10        0.41       -0.14      0.69 o
   5 -12  10       29.23       33.18      2.77 o
  -5 -11  10        8.61       11.06      1.22 o
  -4 -11  10        8.45        6.82      1.93 o
  -3 -11  10       53.29       56.52      3.21 o
  -2 -11  10       11.87       10.60      2.21 o
  -1 -11  10       47.85       46.17      2.94 o
   0 -11  10       63.33       64.57      5.11 o
   1 -11  10       87.82       92.75      6.29 o
   2 -11  10        1.89        2.20      1.07 o
   3 -11  10        3.34        3.26      1.00 o
   4 -11  10        4.52        2.83      0.93 o
   5 -11  10       31.15       38.00      3.27 o
   6 -11  10       16.69       17.98      1.82 o
  -6 -10  10        2.83        7.81      1.44 o
  -5 -10  10       51.91       54.66      2.83 o
  -4 -10  10        0.08        1.52      0.89 o
  -3 -10  10      141.15      141.64      7.96 o
  -2 -10  10        6.98        7.56      1.97 o
  -1 -10  10       20.17       16.25      1.80 o
   0 -10  10       29.39       28.12      3.36 o
   1 -10  10       85.70       76.66      3.96 o
   2 -10  10      130.29      116.16      3.96 o
   3 -10  10        0.29        2.39      1.11 o
   4 -10  10        1.89        0.95      0.83 o
   5 -10  10       69.68       61.00      4.53 o
   6 -10  10       88.08       99.53      5.11 o
  -6  -9  10        7.19        9.41      1.64 o
  -5  -9  10        8.53        9.64      1.44 o
  -4  -9  10       12.69       13.08      2.45 o
  -3  -9  10       87.07       92.24      6.27 o
  -2  -9  10       23.60       23.71      2.25 o
  -1  -9  10       22.40       21.22      1.65 o
   0  -9  10        4.72        7.01      2.33 o
   1  -9  10       21.10       17.41      2.63 o
   2  -9  10       57.12       62.59      2.81 o
   3  -9  10       84.72       77.35      3.95 o
   4  -9  10        2.47        1.30      1.22 o
   5  -9  10       36.12       33.54      3.47 o
   6  -9  10        9.79       10.37      1.78 o
  -7  -8  10        0.55       -0.33      0.79 o
  -6  -8  10       21.90       21.43      1.81 o
  -5  -8  10        4.44        5.86      1.18 o
  -4  -8  10       67.27       70.19      5.35 o
  -3  -8  10       19.68       16.38      1.91 o
  -2  -8  10        7.75        6.29      1.18 o
  -1  -8  10       34.97       38.26      2.73 o
   0  -8  10       18.62       21.60      3.62 o
   1  -8  10       52.87       44.66      4.05 o
   2  -8  10      216.16      209.69      6.78 o
   3  -8  10       76.84       86.62      3.33 o
   4  -8  10        0.00       -0.51      1.31 o
   5  -8  10        3.65        1.74      1.27 o
   6  -8  10        3.57        4.75      1.46 o
   7  -8  10        2.98        3.58      0.95 o
  -7  -7  10       10.47       11.35      1.88 o
  -6  -7  10       67.49       65.45      3.36 o
  -5  -7  10       21.41       22.44      2.11 o
  -4  -7  10      666.52      682.38     35.13 o
  -3  -7  10       92.24       91.27      3.45 o
  -2  -7  10       67.58       64.83      3.51 o
  -1  -7  10        8.13        8.87      1.40 o
   0  -7  10       15.64       23.32      2.05 o
   1  -7  10      106.03      116.76      6.69 o
   2  -7  10        1.53        0.56      1.25 o
   3  -7  10        1.27        1.64      0.71 o
   4  -7  10       30.19       24.94      3.16 o
   5  -7  10       17.89       17.72      1.90 o
   6  -7  10        2.29        1.76      1.14 o
   7  -7  10       36.91       40.29      2.74 o
  -8  -6  10        4.63        3.74      1.12 o
  -7  -6  10       19.79       16.59      2.35 o
  -6  -6  10       15.39       15.18      2.40 o
  -5  -6  10        0.17        1.04      1.29 o
  -4  -6  10      169.14      170.37      9.09 o
  -3  -6  10       29.36       28.55      2.26 o
  -2  -6  10       94.11       98.71      5.95 o
  -1  -6  10        2.95        4.66      1.58 o
   0  -6  10       17.59       14.74      2.54 o
   1  -6  10        0.91        3.14      1.27 o
   2  -6  10       13.55       12.28      2.18 o
   3  -6  10      796.93      813.63     14.75 o
   4  -6  10        0.84        0.43      0.77 o
   5  -6  10      114.56      110.47      6.77 o
   6  -6  10        0.12       -0.61      0.92 o
   7  -6  10        0.90        1.99      0.91 o
  -8  -5  10        4.01        4.55      1.28 o
  -7  -5  10       34.71       27.67      3.14 o
  -6  -5  10       20.30       19.59      2.81 o
  -5  -5  10      110.44      101.36      4.46 o
  -4  -5  10      104.85      111.77      4.66 o
  -3  -5  10       33.71       38.85      2.39 o
  -2  -5  10      288.71      293.03     19.99 o
  -1  -5  10       55.18       65.41      4.61 o
   0  -5  10      140.23      141.25      7.17 o
   1  -5  10        7.34       11.59      2.14 o
   2  -5  10        5.26        5.41      1.59 o
   3  -5  10      187.18      179.64      8.78 o
   4  -5  10       98.91       95.21      3.05 o
   5  -5  10        1.59        1.01      1.38 o
   6  -5  10        9.11        7.78      1.98 o
   7  -5  10        0.69        0.93      0.97 o
  -9  -4  10        1.17        2.09      0.76 o
  -8  -4  10        9.13       10.91      1.89 o
  -7  -4  10       91.85       75.90      5.42 o
  -6  -4  10        2.13        3.03      0.98 o
  -5  -4  10       17.77       17.60      1.11 o
  -4  -4  10      120.37      118.13      6.66 o
  -3  -4  10      447.58      472.64     11.22 o
  -2  -4  10      471.68      459.10     15.48 o
  -1  -4  10      768.98      764.72     23.36 o
   0  -4  10       10.09        8.87      1.71 o
   1  -4  10       15.69       11.51      1.99 o
   2  -4  10      340.22      333.99      9.08 o
   3  -4  10      430.79      415.14     15.43 o
   4  -4  10        4.70        4.11      0.74 o
   5  -4  10        0.07        0.76      1.32 o
   6  -4  10        0.45        0.66      1.19 o
   7  -4  10        7.18        7.44      1.88 o
  -9  -3  10       23.77       30.64      2.39 o
  -8  -3  10        0.47        2.45      1.32 o
  -7  -3  10        0.21        0.93      0.60 o
  -6  -3  10      257.41      246.90      5.45 o
  -5  -3  10        8.89        8.30      1.22 o
  -4  -3  10       41.65       38.07      3.63 o
  -3  -3  10       66.23       64.62      4.55 o
  -2  -3  10       74.84       77.78      4.81 o
  -1  -3  10      109.20       97.20      5.52 o
   0  -3  10      159.85      150.42      7.24 o
   1  -3  10       20.87       16.30      1.69 o
   2  -3  10      308.27      289.40     13.60 o
   3  -3  10     1023.20      943.31     28.96 o
   4  -3  10        0.72        0.14      0.58 o
   5  -3  10       47.86       54.65      6.22 o
   6  -3  10       31.58       30.05      3.30 o
   7  -3  10        2.94        5.09      1.06 o
  -9  -2  10       33.57       40.17      2.83 o
  -8  -2  10        4.43        3.65      0.94 o
  -7  -2  10       28.22       31.22      2.10 o
  -6  -2  10      198.50      168.76      4.30 o
  -5  -2  10        3.57        1.02      0.76 o
  -4  -2  10       27.68       22.95      2.83 o
  -3  -2  10        0.15       -0.89      1.17 o
  -2  -2  10      213.48      238.55      9.49 o
  -1  -2  10     2764.37     2651.44     69.64 o
   0  -2  10       25.19       30.70      3.87 o
   1  -2  10        2.89        5.10      3.27 o
   2  -2  10      174.40      167.07      5.76 o
   3  -2  10      345.81      322.68      9.14 o
   4  -2  10       20.58       18.19      1.29 o
   5  -2  10      107.70      114.72      4.76 o
   6  -2  10      100.76       94.01      5.80 o
   7  -2  10       79.36       91.11      5.07 o
  -9  -1  10        0.76        1.50      0.88 o
  -8  -1  10        0.94        1.14      0.62 o
  -7  -1  10       22.75       26.22      1.79 o
  -6  -1  10      328.32      299.96      7.33 o
  -5  -1  10        9.49        5.77      1.73 o
  -4  -1  10        5.15        4.31      1.63 o
  -3  -1  10        1.24        2.26      1.19 o
  -2  -1  10       51.54       49.28      3.64 o
  -1  -1  10      554.96      560.86     18.09 o
   0  -1  10       30.37       23.63      1.89 o
   1  -1  10      318.58      277.02      7.86 o
   2  -1  10        0.23        0.29      0.83 o
   3  -1  10       31.87       30.95      2.32 o
   4  -1  10      164.57      130.63      6.39 o
   5  -1  10        1.32        1.68      0.98 o
   6  -1  10       36.51       27.43      3.08 o
   7  -1  10        1.28        2.37      0.86 o
  -9   0  10        2.42        4.28      0.76 o
  -8   0  10       33.71       28.14      1.72 o
  -7   0  10       67.84       79.88      4.04 o
  -6   0  10     1142.25     1055.09     18.54 o
  -5   0  10       12.40       13.76      1.58 o
  -4   0  10      157.45      127.77      6.94 o
  -3   0  10       17.93       14.89      2.22 o
  -2   0  10      103.72      109.66      5.81 o
  -1   0  10      415.23      415.38     14.47 o
   0   0  10      352.88      362.85      9.29 o
   1   0  10      117.53      117.75      4.60 o
   2   0  10      117.09      127.51      7.54 o
   3   0  10        8.48        8.42      1.40 o
   4   0  10      161.51      119.12      7.12 o
   5   0  10       17.36       18.82      3.09 o
   6   0  10      128.01      138.18      5.06 o
  -9   1  10        6.21        5.08      1.21 o
  -8   1  10       14.49        5.82      1.18 o
  -7   1  10        0.02        0.38      0.79 o
  -6   1  10        0.02       -0.47      0.81 o
  -5   1  10        0.00       -0.07      0.44 o
  -4   1  10      102.45      101.43      6.08 o
  -3   1  10       13.86       18.91      2.44 o
  -2   1  10        0.09        2.93      1.32 o
  -1   1  10      237.98      253.32     10.24 o
   0   1  10       64.65       55.31      2.95 o
   1   1  10      162.64      170.53      5.83 o
   2   1  10      393.27      387.52     15.22 o
   3   1  10       47.86       46.32      2.94 o
   4   1  10      155.97      125.18      7.31 o
   5   1  10        6.68        6.35      1.70 o
   6   1  10        0.00       -0.29      0.61 o
  -9   2  10        0.01        0.74      0.93 o
  -8   2  10        4.86        0.85      0.86 o
  -7   2  10        0.61        1.00      0.96 o
  -6   2  10       98.11       99.97      3.14 o
  -5   2  10       22.22       19.41      1.31 o
  -4   2  10      234.49      249.92     10.56 o
  -3   2  10      115.38      116.61      6.46 o
  -2   2  10       25.37       30.08      3.00 o
  -1   2  10      311.10      304.45     11.90 o
   0   2  10        0.35       -0.19      1.23 o
   1   2  10       21.58       15.79      2.06 o
   2   2  10       14.51       13.67      1.12 o
   3   2  10       11.40       11.26      2.14 o
   4   2  10        0.30        1.08      1.37 o
   5   2  10        0.25        0.54      1.13 o
   6   2  10        1.11        0.24      0.53 o
  -9   3  10        7.00        8.33      1.39 o
  -8   3  10       19.80       19.10      2.50 o
  -7   3  10       20.51       20.00      1.95 o
  -6   3  10       76.96       74.99      3.11 o
  -5   3  10        3.53        4.57      0.81 o
  -4   3  10        0.53        0.37      0.67 o
  -3   3  10       10.99       20.14      2.49 o
  -2   3  10        9.67       11.63      2.10 o
  -1   3  10        5.62        6.15      1.68 o
   0   3  10       88.75       89.06      5.87 o
   1   3  10        2.50        2.58      1.29 o
   2   3  10       69.11       69.48      2.54 o
   3   3  10       21.26       19.37      2.84 o
   4   3  10        0.06        1.63      1.45 o
   5   3  10       23.43       23.51      2.64 o
   6   3  10       22.69       23.22      1.96 o
  -9   4  10        1.03        1.38      0.70 o
  -8   4  10        4.46        5.39      1.50 o
  -7   4  10       11.47       14.01      1.41 o
  -6   4  10       18.41       19.88      1.57 o
  -5   4  10      109.33      122.55      4.06 o
  -4   4  10        7.71        6.97      0.89 o
  -3   4  10       79.49       76.42      4.81 o
  -2   4  10       34.45       33.40      3.29 o
  -1   4  10       20.47       20.46      1.95 o
   0   4  10      180.07      168.32      6.06 o
   1   4  10       48.25       41.69      2.80 o
   2   4  10       24.61       19.82      1.56 o
   3   4  10        0.20        1.46      1.40 o
   4   4  10       35.38       28.69      3.25 o
   5   4  10       44.05       43.64      3.22 o
  -8   5  10        0.30        0.57      0.80 o
  -7   5  10        2.32        2.89      0.90 o
  -6   5  10        0.12       -0.29      1.01 o
  -5   5  10       13.96       13.35      1.31 o
  -4   5  10        3.08        4.57      1.20 o
  -3   5  10      132.34      133.90      5.33 o
  -2   5  10       99.20       88.92      3.55 o
  -1   5  10       25.80       28.80      2.53 o
   0   5  10       54.29       55.80      3.32 o
   1   5  10       13.35        9.38      1.44 o
   2   5  10       31.46       31.49      2.41 o
   3   5  10       19.91       21.41      2.80 o
   4   5  10       10.66        8.48      1.75 o
   5   5  10        1.74        2.59      0.61 o
  -8   6  10        2.44        1.40      0.53 o
  -7   6  10       56.20       61.86      4.32 o
  -6   6  10       49.33       49.71      4.28 o
  -5   6  10        0.18        0.54      0.73 o
  -4   6  10        2.65        2.36      0.96 o
  -3   6  10      173.94      162.12      6.07 o
  -2   6  10       25.70       26.31      1.83 o
  -1   6  10      319.25      315.80      9.29 o
   0   6  10        3.73        4.29      1.20 o
   1   6  10        0.28        0.13      1.21 o
   2   6  10        3.54        5.41      1.16 o
   3   6  10       68.02       54.46      4.01 o
   4   6  10      121.46      166.25      6.85 o
  -7   7  10        0.09        1.32      1.05 o
  -6   7  10        9.08        9.70      2.02 o
  -5   7  10        1.69        2.20      0.98 o
  -4   7  10        1.70        0.38      0.89 o
  -3   7  10        0.59        0.21      0.83 o
  -2   7  10      166.45      186.26      6.52 o
  -1   7  10      259.61      264.22      8.17 o
   0   7  10        0.99        1.67      1.16 o
   1   7  10        1.56        3.18      1.38 o
   2   7  10       30.09       29.89      4.23 o
   3   7  10        3.43        4.41      1.24 o
  -7   8  10       10.33       10.37      1.60 o
  -6   8  10       27.61       24.30      2.73 o
  -5   8  10       20.96       23.20      1.98 o
  -4   8  10       15.35       16.68      1.81 o
  -3   8  10      102.03      115.18      4.67 o
  -2   8  10        1.33        3.40      1.04 o
  -1   8  10      120.56      114.16      5.05 o
   0   8  10       31.66       34.17      3.57 o
   1   8  10      119.42      124.97      4.55 o
   2   8  10        0.06        0.54      0.60 o
  -6   9  10        0.24       -0.85      0.86 o
  -5   9  10       30.71       32.79      2.04 o
  -4   9  10       14.09       14.19      1.47 o
  -3   9  10        3.10        1.17      1.28 o
  -2   9  10        1.60        0.60      0.76 o
  -1   9  10       13.81        7.37      1.69 o
   0   9  10        0.99        0.91      1.06 o
   1   9  10        6.10        5.66      1.80 o
  -5  10  10        1.56        0.33      0.45 o
  -4  10  10        4.30        4.23      1.28 o
  -3  10  10        0.06        1.76      1.27 o
  -2  10  10        8.83        9.62      1.55 o
  -1  10  10        1.81        1.82      0.93 o
   0  10  10       24.10       26.56      1.75 o
  -2 -14  11        0.48        0.50      0.68 o
  -1 -14  11        3.76        5.00      1.31 o
   0 -14  11       12.97       18.04      1.56 o
   1 -14  11       40.84       40.17      2.19 o
   2 -14  11        0.02        0.16      0.52 o
   3 -14  11        0.00        0.52      0.65 o
  -4 -13  11        0.09       -0.09      0.79 o
  -3 -13  11       25.09       27.62      1.69 o
  -2 -13  11       46.78       54.46      2.68 o
  -1 -13  11        2.47        3.42      0.89 o
   0 -13  11        1.23        0.99      0.75 o
   1 -13  11        2.78        1.39      0.76 o
   2 -13  11       35.10       37.54      2.30 o
   3 -13  11       11.92       15.67      2.04 o
   4 -13  11        2.87        6.56      1.05 o
  -5 -12  11        2.02        2.18      0.85 o
  -4 -12  11       14.97       20.50      2.36 o
  -3 -12  11        2.02        2.66      0.83 o
  -2 -12  11        7.30       10.50      1.46 o
  -1 -12  11       14.86       16.13      1.83 o
   0 -12  11        4.21        6.52      1.68 o
   1 -12  11        0.01       -0.93      1.21 o
   2 -12  11       17.54       17.07      2.48 o
   3 -12  11        8.56        7.84      1.15 o
   4 -12  11      104.50      104.56      3.73 o
  -5 -11  11        0.89        0.83      0.54 o
  -4 -11  11       73.54       84.47      3.57 o
  -3 -11  11      263.49      252.77      7.55 o
  -2 -11  11      118.26      107.96      6.59 o
  -1 -11  11        0.17        0.40      0.81 o
   0 -11  11       57.82       60.24      4.91 o
   1 -11  11        7.34        8.35      2.10 o
   2 -11  11      123.44      123.86      9.97 o
   3 -11  11        1.97        1.92      1.15 o
   4 -11  11       43.22       48.40      3.34 o
   5 -11  11       84.09       86.41      4.74 o
  -6 -10  11        0.12       -0.41      0.43 o
  -5 -10  11        4.33        4.18      0.88 o
  -4 -10  11       64.67       63.41      3.36 o
  -3 -10  11      411.02      441.80     16.45 o
  -2 -10  11      477.46      465.38     17.09 o
  -1 -10  11        0.19        0.90      0.87 o
   0 -10  11       17.63       19.19      2.89 o
   1 -10  11       64.33       65.48      3.67 o
   2 -10  11      115.46      104.08      3.70 o
   3 -10  11        5.26        8.46      1.31 o
   4 -10  11       64.84       69.31      4.90 o
   5 -10  11       44.71       48.19      3.76 o
   6 -10  11        9.17        6.90      1.22 o
  -6  -9  11        6.07        5.44      0.90 o
  -5  -9  11        9.59        9.46      2.98 o
  -4  -9  11        1.10        1.50      1.58 o
  -3  -9  11      346.82      366.88     14.60 o
  -2  -9  11      308.98      315.74      9.33 o
  -1  -9  11      102.39      102.33      3.80 o
   0  -9  11       34.60       38.66      2.22 o
   1  -9  11       32.42       26.60      3.28 o
   2  -9  11      191.37      175.77      5.09 o
   3  -9  11       32.50       31.44      4.11 o
   4  -9  11      142.33      134.57      7.34 o
   5  -9  11        9.27        6.22      1.63 o
   6  -9  11        0.04        1.57      1.03 o
  -7  -8  11        8.00        6.35      1.27 o
  -6  -8  11        0.11       -0.69      0.69 o
  -5  -8  11        4.85        4.27      1.12 o
  -4  -8  11       26.07       30.14      3.53 o
  -3  -8  11        1.72        1.90      2.76 o
  -2  -8  11       43.74       45.30      3.00 o
  -1  -8  11       87.86       78.61      3.99 o
   0  -8  11       24.95       28.78      2.33 o
   1  -8  11      151.53      139.94      7.71 o
   2  -8  11        2.23       -0.07      0.82 o
   3  -8  11       14.08        9.41      1.12 o
   4  -8  11        0.74        0.76      1.14 o
   5  -8  11       10.03       11.89      2.30 o
   6  -8  11       12.70       16.67      2.13 o
  -7  -7  11        1.32        2.19      1.13 o
  -6  -7  11       12.62       11.34      1.53 o
  -5  -7  11        4.94        5.95      1.30 o
  -4  -7  11        0.77        1.22      1.07 o
  -3  -7  11        2.23        2.33      0.97 o
  -2  -7  11      595.80      592.80     15.87 o
  -1  -7  11        5.42        8.23      2.45 o
   0  -7  11       23.13       28.78      2.27 o
   1  -7  11      202.80      204.28     10.70 o
   2  -7  11        1.26       -0.91      1.10 o
   3  -7  11      236.05      245.59      6.22 o
   4  -7  11        5.88        4.81      1.64 o
   5  -7  11      155.65      150.52      7.87 o
   6  -7  11        0.95        2.93      1.05 o
  -8  -6  11        0.15       -0.65      0.65 o
  -7  -6  11       37.66       31.70      3.12 o
  -6  -6  11        5.81        6.18      1.82 o
  -5  -6  11      291.11      281.68     13.44 o
  -4  -6  11       49.15       53.39      3.30 o
  -3  -6  11        1.08        2.56      1.47 o
  -2  -6  11      283.89      274.62     11.38 o
  -1  -6  11      175.42      177.53      8.60 o
   0  -6  11       96.65       95.40      4.20 o
   1  -6  11       51.48       54.26      4.54 o
   2  -6  11        0.70        1.01      1.02 o
   3  -6  11      899.29      886.41     15.94 o
   4  -6  11        2.28        2.89      0.85 o
   5  -6  11        2.05        1.78      1.47 o
   6  -6  11        2.15        0.92      1.13 o
  -8  -5  11       10.42        9.88      1.56 o
  -7  -5  11       66.57       63.18      4.74 o
  -6  -5  11        0.20       -1.08      1.08 o
  -5  -5  11      301.14      314.60      7.23 o
  -4  -5  11      137.11      142.20      6.49 o
  -3  -5  11        7.05        7.87      1.73 o
  -2  -5  11      291.23      314.16     13.16 o
  -1  -5  11       35.24       46.26      3.88 o
   0  -5  11       15.35       21.12      2.72 o
   1  -5  11        0.01        0.43      1.10 o
   2  -5  11      118.96      109.07      6.43 o
   3  -5  11     2016.16     1977.47     38.53 o
   4  -5  11        5.42        5.76      1.15 o
   5  -5  11        0.97        2.64      1.50 o
   6  -5  11        0.88        1.46      1.22 o
  -8  -4  11        0.92        0.03      0.87 o
  -7  -4  11       62.07       56.20      4.44 o
  -6  -4  11       92.47       78.09      3.82 o
  -5  -4  11      110.43       96.40      3.56 o
  -4  -4  11       33.32       33.42      3.47 o
  -3  -4  11       53.87       55.17      4.27 o
  -2  -4  11      148.08      147.25      7.32 o
  -1  -4  11       11.40        7.54      1.90 o
   0  -4  11      489.08      464.36     16.26 o
   1  -4  11      506.84      498.05     17.31 o
   2  -4  11      247.73      242.00      7.49 o
   3  -4  11      644.44      644.32     12.38 o
   4  -4  11       10.34        9.02      1.37 o
   5  -4  11        4.07        4.34      1.54 o
   6  -4  11        1.80        1.66      1.25 o
  -8  -3  11        0.17        1.71      1.12 o
  -7  -3  11        8.86       11.91      2.02 o
  -6  -3  11      512.71      516.23     10.53 o
  -5  -3  11       42.21       40.26      1.91 o
  -4  -3  11      142.12      162.07      8.25 o
  -3  -3  11       70.12       59.08      4.53 o
  -2  -3  11       41.18       33.65      3.16 o
  -1  -3  11       20.47       17.07      2.51 o
   0  -3  11       21.52       23.25      2.87 o
   1  -3  11        9.40        7.71      1.51 o
   2  -3  11       60.27       62.79      3.41 o
   3  -3  11      223.83      219.17      5.81 o
   4  -3  11      249.64      242.30      7.63 o
   5  -3  11        2.46        1.68      0.79 o
   6  -3  11        6.86       10.60      1.91 o
   7  -3  11        0.90        2.11      0.91 o
  -9  -2  11        0.00        0.03      0.57 o
  -8  -2  11        0.29        0.75      0.63 o
  -7  -2  11       18.85       14.52      1.35 o
  -6  -2  11       31.47       29.37      1.93 o
  -5  -2  11        0.01       -0.09      0.51 o
  -4  -2  11      145.99      126.00      7.11 o
  -3  -2  11        7.91        7.01      1.73 o
  -2  -2  11        4.52        2.92      1.30 o
  -1  -2  11       81.17       90.03      5.53 o
   0  -2  11       62.63       63.80      4.61 o
   1  -2  11       90.71       89.62      6.57 o
   2  -2  11      121.63      112.17      4.70 o
   3  -2  11        0.58        1.23      0.94 o
   4  -2  11       89.86       90.45      4.24 o
   5  -2  11       14.38       15.87      1.68 o
   6  -2  11        0.57        0.44      0.99 o
  -9  -1  11        0.06        1.00      0.59 o
  -8  -1  11       11.57        6.95      0.88 o
  -7  -1  11       98.96       97.19      3.77 o
  -6  -1  11        4.72        4.18      0.90 o
  -5  -1  11        0.29       -0.41      0.61 o
  -4  -1  11       35.93       30.93      3.34 o
  -3  -1  11       22.58       22.82      2.90 o
  -2  -1  11       48.42       50.34      3.90 o
  -1  -1  11       48.66       43.87      3.71 o
   0  -1  11       42.74       43.09      2.66 o
   1  -1  11       37.64       33.35      2.43 o
   2  -1  11      928.94      897.91     26.03 o
   3  -1  11       61.71       56.30      2.68 o
   4  -1  11        0.93        0.82      0.84 o
   5  -1  11        1.18        0.88      0.72 o
   6  -1  11       13.97       14.36      2.05 o
  -8   0  11       65.70       63.36      3.32 o
  -7   0  11       33.24       24.16      3.93 o
  -6   0  11        8.74        5.97      1.25 o
  -5   0  11       13.85       11.75      1.23 o
  -4   0  11       14.04        9.48      2.04 o
  -3   0  11      627.44      575.22     19.33 o
  -2   0  11      207.81      207.23      9.01 o
  -1   0  11       20.59       20.22      2.61 o
   0   0  11       39.99       38.56      2.51 o
   1   0  11        1.04        0.53      0.77 o
   2   0  11      332.89      339.55      7.69 o
   3   0  11       39.11       40.23      2.73 o
   4   0  11        2.50        4.05      1.04 o
   5   0  11        5.39        6.41      1.19 o
   6   0  11       38.07       38.52      1.95 o
  -8   1  11       35.30       30.07      2.19 o
  -7   1  11        2.50        1.94      0.88 o
  -6   1  11       73.45       70.81      3.76 o
  -5   1  11        6.29        5.79      0.77 o
  -4   1  11       67.93       65.99      4.91 o
  -3   1  11       39.05       27.61      3.12 o
  -2   1  11      894.44      863.29     26.18 o
  -1   1  11      190.92      190.98      8.93 o
   0   1  11      192.51      197.61      6.40 o
   1   1  11       26.62       26.27      3.13 o
   2   1  11        0.16        0.19      0.75 o
   3   1  11      174.29      140.93      7.79 o
   4   1  11       40.99       36.83      3.63 o
   5   1  11       77.83       67.10      3.21 o
   6   1  11       17.85       18.37      1.93 o
  -8   2  11       16.94       19.86      1.78 o
  -7   2  11       40.83       33.21      2.45 o
  -6   2  11       14.72       12.14      1.54 o
  -5   2  11        2.14        2.95      0.66 o
  -4   2  11       80.07       89.73      3.37 o
  -3   2  11        2.06        0.59      0.86 o
  -2   2  11      276.55      283.54     11.42 o
  -1   2  11       85.76       81.15      5.47 o
   0   2  11        8.68        8.17      1.94 o
   1   2  11       53.39       52.99      2.19 o
   2   2  11        0.49        0.61      0.61 o
   3   2  11      116.65       88.19      6.00 o
   4   2  11      146.51      160.31      7.95 o
   5   2  11       64.37       63.88      2.94 o
  -8   3  11        0.03       -0.21      0.88 o
  -7   3  11        0.48        1.01      0.77 o
  -6   3  11       11.54       12.35      1.40 o
  -5   3  11        0.37        0.69      0.68 o
  -4   3  11       22.55       18.62      1.51 o
  -3   3  11        1.20        0.87      0.58 o
  -2   3  11        6.38        6.38      0.79 o
  -1   3  11      192.61      191.55      5.30 o
   0   3  11        7.21        2.39      1.13 o
   1   3  11        2.78        2.46      0.93 o
   2   3  11        0.10       -0.12      0.73 o
   3   3  11       27.09       23.69      3.01 o
   4   3  11       13.08       13.73      2.04 o
   5   3  11       55.52       71.96      2.89 o
  -8   4  11        2.58        1.35      1.00 o
  -7   4  11       12.66       14.73      1.24 o
  -6   4  11        2.29        2.15      1.40 o
  -5   4  11       40.57       41.09      4.02 o
  -4   4  11        0.45        0.75      0.72 o
  -3   4  11        2.88        2.11      1.14 o
  -2   4  11        2.55        0.92      0.69 o
  -1   4  11       16.63       15.83      1.41 o
   0   4  11       17.02       18.60      2.78 o
   1   4  11       33.62       33.81      2.63 o
   2   4  11       18.31       18.90      1.52 o
   3   4  11       24.62       18.56      2.61 o
   4   4  11        8.39        8.77      1.65 o
   5   4  11       33.29       37.95      2.50 o
  -8   5  11        0.61        0.59      0.63 o
  -7   5  11        3.85        2.86      0.84 o
  -6   5  11       20.40       24.12      2.96 o
  -5   5  11       50.55       62.03      5.54 o
  -4   5  11       60.57       68.09      3.74 o
  -3   5  11        3.87        2.98      1.00 o
  -2   5  11      130.03      125.98      4.20 o
  -1   5  11       20.26       22.94      2.20 o
   0   5  11       18.24       15.71      2.61 o
   1   5  11        2.22        1.43      0.86 o
   2   5  11        0.12       -0.82      0.82 o
   3   5  11       37.39       39.01      3.41 o
   4   5  11       42.15       50.67      2.32 o
  -7   6  11        4.60        9.93      1.70 o
  -6   6  11       51.87       54.44      4.33 o
  -5   6  11       83.72       85.07      3.99 o
  -4   6  11       88.36       90.47      4.27 o
  -3   6  11       23.63       22.85      2.15 o
  -2   6  11       38.62       38.35      2.21 o
  -1   6  11       94.28       89.67      4.29 o
   0   6  11       11.20       12.07      2.44 o
   1   6  11       29.32       29.17      2.29 o
   2   6  11        8.94        8.86      1.72 o
   3   6  11        0.38        0.17      0.80 o
  -7   7  11       15.93       15.98      1.90 o
  -6   7  11       65.84       66.09      4.49 o
  -5   7  11      117.58      129.41      5.13 o
  -4   7  11       90.95       86.96      4.04 o
  -3   7  11       41.40       42.46      2.75 o
  -2   7  11       37.56       40.87      2.74 o
  -1   7  11       15.71       18.59      2.64 o
   0   7  11        0.01        2.21      1.55 o
   1   7  11        2.97        4.56      1.02 o
   2   7  11       45.92       45.43      3.08 o
  -6   8  11        1.70       -0.23      0.82 o
  -5   8  11       33.78       36.36      2.24 o
  -4   8  11       36.32       43.00      2.57 o
  -3   8  11      143.89      158.73      8.52 o
  -2   8  11       91.03       93.60      8.55 o
  -1   8  11        0.62       -1.18      1.38 o
   0   8  11       40.47       48.14      2.69 o
   1   8  11       24.68       20.65      1.55 o
  -5   9  11       11.39       10.75      1.55 o
  -4   9  11      117.65      133.26      3.45 o
  -3   9  11        0.75        0.65      1.15 o
  -2   9  11       40.95       56.46      3.70 o
  -1   9  11        1.13        0.49      0.96 o
   0   9  11       20.28       21.80      2.29 o
  -3  10  11        2.58        1.40      0.80 o
  -2  10  11       41.89       49.61      3.07 o
  -1 -14  12        0.08       -0.28      0.73 o
   0 -14  12        2.79        2.18      0.91 o
   1 -14  12       17.51       23.29      1.54 o
   2 -14  12        0.29        1.20      0.95 o
  -3 -13  12       94.50       98.42      4.13 o
  -2 -13  12       10.56       14.57      1.32 o
  -1 -13  12       29.50       35.01      4.29 o
   0 -13  12        4.51        3.67      0.83 o
   1 -13  12       16.77       16.82      1.63 o
   2 -13  12       24.52       19.10      2.67 o
   3 -13  12        0.68        1.63      1.01 o
  -4 -12  12        5.35        5.28      1.37 o
  -3 -12  12      145.89      183.41      6.52 o
  -2 -12  12       30.65       36.08      4.84 o
  -1 -12  12       51.02       54.78      2.88 o
   0 -12  12        5.39        5.35      1.53 o
   1 -12  12       35.78       38.04      3.78 o
   2 -12  12       38.82       32.49      3.34 o
   3 -12  12        5.91        5.54      1.32 o
   4 -12  12       18.61       22.63      1.95 o
  -5 -11  12       40.57       38.63      1.89 o
  -4 -11  12        2.69        3.49      0.86 o
  -3 -11  12      241.73      271.95      7.76 o
  -2 -11  12      100.45      114.91      6.66 o
  -1 -11  12        3.15        5.95      1.15 o
   0 -11  12       14.35       12.18      2.24 o
   1 -11  12      111.30      114.43      6.91 o
   2 -11  12      304.36      258.53     11.14 o
   3 -11  12       56.68       62.71      3.86 o
   4 -11  12       46.72       50.81      3.65 o
   5 -11  12        4.74        4.90      1.04 o
  -6 -10  12        0.49       -0.61      0.61 o
  -5 -10  12        4.73        2.95      0.79 o
  -4 -10  12        0.10        0.34      0.70 o
  -3 -10  12      122.12      135.23      7.58 o
  -2 -10  12       30.86       28.35      3.33 o
  -1 -10  12        2.47        2.41      0.85 o
   0 -10  12       53.26       57.61      4.58 o
   1 -10  12      123.98      117.92      5.03 o
   2 -10  12       14.83       10.91      1.17 o
   3 -10  12       20.75       22.60      2.01 o
   4 -10  12       39.41       36.64      3.34 o
   5 -10  12        3.74        4.36      1.25 o
  -6  -9  12        1.25        1.13      0.56 o
  -5  -9  12        9.73        9.41      1.29 o
  -4  -9  12       18.51       16.36      2.68 o
  -3  -9  12       41.10       41.14      4.07 o
  -2  -9  12        3.22        1.93      0.91 o
  -1  -9  12       22.53       18.85      2.00 o
   0  -9  12       65.74       64.39      2.87 o
   1  -9  12        0.13        2.33      1.55 o
   2  -9  12       69.55       62.16      3.22 o
   3  -9  12       14.68       17.28      1.41 o
   4  -9  12        0.46       -0.84      1.24 o
   5  -9  12        1.24        2.59      1.18 o
   6  -9  12        2.85        2.15      0.80 o
  -7  -8  12       13.46       14.04      1.66 o
  -6  -8  12        0.16        0.12      0.70 o
  -5  -8  12      168.82      190.21     14.30 o
  -4  -8  12      353.12      361.42     14.41 o
  -3  -8  12       53.45       52.92      4.67 o
  -2  -8  12        4.24        6.98      1.43 o
  -1  -8  12       11.57       13.01      3.79 o
   0  -8  12       37.67       34.64      2.60 o
   1  -8  12        2.58        2.16      1.16 o
   2  -8  12       20.78       16.99      1.80 o
   3  -8  12        1.14        0.38      0.93 o
   4  -8  12        7.05        9.54      2.01 o
   5  -8  12        0.23        0.02      1.06 o
   6  -8  12        7.50        7.62      1.39 o
  -7  -7  12        8.67        9.39      1.64 o
  -6  -7  12        0.11        1.08      1.16 o
  -5  -7  12       58.17       59.68      3.40 o
  -4  -7  12        0.64        0.79      1.35 o
  -3  -7  12        1.66        0.73      0.87 o
  -2  -7  12       34.30       24.20      2.21 o
  -1  -7  12        0.77        3.68      5.13 o
   0  -7  12        1.68        1.37      0.86 o
   1  -7  12      222.99      218.91     10.23 o
   2  -7  12       49.36       46.99      4.34 o
   3  -7  12      522.27      513.11     18.05 o
   4  -7  12        0.00        0.43      1.08 o
   5  -7  12       21.50       21.01      2.70 o
   6  -7  12        3.27        1.93      0.89 o
  -8  -6  12        3.62        8.43      1.24 o
  -7  -6  12        0.02       -0.66      0.89 o
  -6  -6  12        6.17        9.70      2.05 o
  -5  -6  12      213.65      213.06     15.82 o
  -4  -6  12        1.36        0.58      0.89 o
  -3  -6  12       35.77       38.06      2.14 o
  -2  -6  12       10.92       13.07      2.15 o
  -1  -6  12       17.54       14.93      2.38 o
   0  -6  12      148.92      141.39     10.30 o
   1  -6  12        3.19        2.69      1.03 o
   2  -6  12      188.57      180.86      9.06 o
   3  -6  12        9.58       11.61      2.79 o
   4  -6  12       56.35       52.33      3.01 o
   5  -6  12       21.17       22.51      2.69 o
   6  -6  12        3.30        5.16      1.25 o
  -8  -5  12        0.10       -0.31      0.74 o
  -7  -5  12        1.58        1.33      1.10 o
  -6  -5  12        0.12        0.04      1.22 o
  -5  -5  12        2.90        1.72      0.59 o
  -4  -5  12      582.41      603.03     11.71 o
  -3  -5  12       41.09       44.91      3.20 o
  -2  -5  12       28.77       30.41      2.27 o
  -1  -5  12       10.21       10.94      2.21 o
   0  -5  12        3.13        2.93      1.20 o
   1  -5  12      102.17      105.32      4.57 o
   2  -5  12        1.77        0.97      1.19 o
   3  -5  12       96.27       96.31     10.03 o
   4  -5  12      179.97      173.42      6.03 o
   5  -5  12       49.29       53.38      4.21 o
   6  -5  12        0.03        0.05      0.75 o
  -8  -4  12        2.05        1.12      0.88 o
  -7  -4  12        0.00        0.02      0.70 o
  -6  -4  12       20.29       17.63      1.77 o
  -5  -4  12       14.56       14.96      1.79 o
  -4  -4  12        4.62        4.84      1.02 o
  -3  -4  12      104.80      108.44      6.41 o
  -2  -4  12       24.53       20.59      2.66 o
  -1  -4  12      234.76      234.23     10.29 o
   0  -4  12       32.21       27.21      3.15 o
   1  -4  12      188.08      181.38      8.94 o
   2  -4  12      459.74      449.03     13.44 o
   3  -4  12       92.87       92.14      4.25 o
   4  -4  12        5.94        3.41      0.98 o
   5  -4  12        2.65        2.58      0.79 o
   6  -4  12        1.10       -0.19      0.90 o
  -8  -3  12       36.67       36.22      2.96 o
  -7  -3  12       34.86       34.15      2.35 o
  -6  -3  12        1.32        1.54      0.72 o
  -5  -3  12        0.52        0.60      0.66 o
  -4  -3  12       40.27       40.40      2.73 o
  -3  -3  12       51.73       41.45      3.84 o
  -2  -3  12      283.84      274.66     11.22 o
  -1  -3  12      120.99      115.11      6.61 o
   0  -3  12       11.38        8.68      1.80 o
   1  -3  12       65.80       66.59      5.01 o
   2  -3  12      395.36      388.69      8.59 o
   3  -3  12       17.98       16.76      1.84 o
   4  -3  12       61.82       61.04      3.33 o
   5  -3  12        2.84        2.01      0.76 o
   6  -3  12       24.51       30.86      2.67 o
  -8  -2  12        1.43        0.07      1.20 o
  -7  -2  12       37.96       46.16      2.76 o
  -6  -2  12        0.12       -0.23      0.68 o
  -5  -2  12       16.91       11.00      1.05 o
  -4  -2  12       94.68       82.30      4.01 o
  -3  -2  12        1.01        1.35      1.23 o
  -2  -2  12      479.06      451.76     15.87 o
  -1  -2  12      242.65      227.91     10.00 o
   0  -2  12       47.27       51.58      4.32 o
   1  -2  12       81.45       82.02      3.24 o
   2  -2  12      310.84      301.25      7.23 o
   3  -2  12        0.13        0.22      0.71 o
   4  -2  12        0.25        0.32      0.80 o
   5  -2  12        0.50        1.35      0.79 o
   6  -2  12       42.05       44.50      3.07 o
  -8  -1  12        3.98        3.75      1.14 o
  -7  -1  12       42.46       32.54      1.92 o
  -6  -1  12       66.92       60.07      3.45 o
  -5  -1  12       88.32       78.03      3.22 o
  -4  -1  12       12.54       11.90      1.01 o
  -3  -1  12       26.92       24.29      3.06 o
  -2  -1  12        0.01       -1.44      1.44 o
  -1  -1  12       11.38       11.04      2.09 o
   0  -1  12      275.90      265.51     11.29 o
   1  -1  12     1005.65      964.31     17.03 o
   2  -1  12      786.04      755.71     14.11 o
   3  -1  12       23.48       22.54      2.05 o
   4  -1  12       41.27       44.15      2.82 o
   5  -1  12        7.29        7.17      1.60 o
   6  -1  12        3.98        4.03      1.10 o
  -8   0  12        4.60        1.19      1.00 o
  -7   0  12      104.00       98.50      4.35 o
  -6   0  12      105.34       91.28      4.34 o
  -5   0  12       34.09       26.65      1.58 o
  -4   0  12       34.29       34.97      1.76 o
  -3   0  12       62.31       55.75      4.56 o
  -2   0  12       45.01       44.58      3.83 o
  -1   0  12      276.93      276.16     11.48 o
   0   0  12      440.05      432.04     11.65 o
   1   0  12     1769.53     1712.51     27.78 o
   2   0  12      761.75      734.86     13.79 o
   3   0  12       81.32       76.18      5.17 o
   4   0  12        2.03        1.54      0.89 o
   5   0  12        5.28        3.81      1.12 o
  -8   1  12       69.95       63.56      3.00 o
  -7   1  12       19.98       18.31      1.86 o
  -6   1  12      162.53      160.00      5.93 o
  -5   1  12      104.96       94.94      3.07 o
  -4   1  12        0.01        0.33      0.63 o
  -3   1  12       87.94       85.66      3.29 o
  -2   1  12       17.57       16.92      1.82 o
  -1   1  12       83.84       75.63      3.76 o
   0   1  12      264.99      263.87      6.47 o
   1   1  12      736.29      722.75     16.58 o
   2   1  12      269.10      267.41     11.38 o
   3   1  12        1.85        0.80      1.05 o
   4   1  12       17.32       15.72      1.68 o
   5   1  12        5.25        7.43      1.16 o
  -8   2  12       38.41       39.09      3.19 o
  -7   2  12        0.54        1.59      0.91 o
  -6   2  12        7.47        8.83      1.10 o
  -5   2  12       81.15       85.70      3.31 o
  -4   2  12        4.33        5.16      0.85 o
  -3   2  12       18.81       16.96      1.24 o
  -2   2  12       11.59       11.51      1.57 o
  -1   2  12      153.96      148.26      5.62 o
   0   2  12       26.23       22.36      2.04 o
   1   2  12      169.03      168.31      8.65 o
   2   2  12      160.76      137.75      6.23 o
   3   2  12       31.66       35.41      3.34 o
   4   2  12        0.03        0.48      0.94 o
   5   2  12       15.15       17.64      1.29 o
  -8   3  12        0.94        1.03      0.87 o
  -7   3  12       17.31       17.24      1.30 o
  -6   3  12        1.80        2.75      0.85 o
  -5   3  12       46.74       45.14      2.91 o
  -4   3  12       27.10       21.28      2.89 o
  -3   3  12      176.67      185.66      6.93 o
  -2   3  12        1.38        2.58      1.33 o
  -1   3  12        4.85        5.33      0.92 o
   0   3  12       13.09       10.18      1.43 o
   1   3  12      100.34       92.72      6.08 o
   2   3  12        3.24        3.95      1.13 o
   3   3  12       31.16       30.76      2.96 o
   4   3  12       11.88       10.44      1.24 o
  -7   4  12       60.94       69.47      2.49 o
  -6   4  12        0.76        0.54      0.70 o
  -5   4  12        0.13        0.87      1.30 o
  -4   4  12       38.22       38.02      2.72 o
  -3   4  12       98.16       99.54      4.55 o
  -2   4  12      577.86      596.74     11.84 o
  -1   4  12       27.08       25.65      2.24 o
   0   4  12        0.48        0.11      0.78 o
   1   4  12        7.22        4.82      1.13 o
   2   4  12       32.21       37.92      2.42 o
   3   4  12        0.38        0.74      0.84 o
   4   4  12        4.25        4.80      0.75 o
  -7   5  12        6.70        5.79      1.30 o
  -6   5  12        0.22       -1.12      1.42 o
  -5   5  12        2.62        2.40      1.57 o
  -4   5  12        4.45        3.76      1.23 o
  -3   5  12      139.17      146.76      5.69 o
  -2   5  12      306.94      326.82      9.40 o
  -1   5  12      127.44      116.81      7.08 o
   0   5  12       11.41        9.38      1.51 o
   1   5  12        3.37        2.67      1.07 o
   3   5  12       87.33      104.73      3.54 o
  -7   6  12       27.58       26.93      2.34 o
  -6   6  12        0.19        0.91      1.15 o
  -5   6  12        1.76        1.08      1.40 o
  -4   6  12       22.55       26.39      2.23 o
  -3   6  12       82.23       76.19      4.62 o
  -2   6  12      496.17      505.96     12.34 o
  -1   6  12        2.28        2.72      1.64 o
   0   6  12       35.31       30.72      2.89 o
   1   6  12        2.23        2.19      1.00 o
   2   6  12        1.30        3.13      0.99 o
  -6   7  12        1.10        1.16      0.95 o
  -5   7  12        2.14        1.86      1.21 o
  -4   7  12       24.11       27.66      1.68 o
  -3   7  12        0.16       -0.54      0.76 o
  -2   7  12       81.99       78.31      5.06 o
  -1   7  12       65.46       61.89      3.23 o
   0   7  12       19.31       15.34      3.36 o
   1   7  12        0.16        2.38      0.98 o
  -6   8  12       14.64       16.26      1.67 o
  -5   8  12        2.00        1.21      0.97 o
  -4   8  12       20.07       18.76      2.05 o
  -3   8  12        2.90        4.09      1.23 o
  -2   8  12       25.60       25.69      2.72 o
  -1   8  12       27.10       30.28      2.88 o
   0   8  12        1.06        0.77      0.88 o
  -3   9  12        0.09       -0.60      0.76 o
  -2   9  12       25.71       29.71      2.44 o
  -1   9  12        5.15        4.92      1.13 o
  -1 -14  13       16.48       20.76      1.85 o
   0 -14  13        6.48        5.53      1.13 o
   1 -14  13        0.82        1.14      0.72 o
  -3 -13  13       15.74       16.71      1.68 o
  -2 -13  13        7.97        6.85      0.92 o
  -1 -13  13       22.11       27.54      1.74 o
   0 -13  13        0.07       -0.29      0.75 o
   1 -13  13        4.88        5.37      1.72 o
   2 -13  13        0.00        0.42      0.51 o
   3 -13  13       18.40       14.41      1.51 o
  -4 -12  13        5.41        3.83      1.06 o
  -3 -12  13        2.89        4.00      0.63 o
  -2 -12  13       12.64       13.33      1.89 o
  -1 -12  13        0.07       -0.74      0.74 o
   0 -12  13        0.20       -0.63      1.15 o
   1 -12  13        2.55        1.73      1.23 o
   2 -12  13        1.63        2.08      1.09 o
   3 -12  13       78.63       82.50      4.50 o
  -5 -11  13      100.93      123.93      5.35 o
  -4 -11  13        7.59       12.71      1.29 o
  -3 -11  13        6.09        7.12      1.15 o
  -2 -11  13       19.76       22.92      2.86 o
  -1 -11  13        5.61        6.70      1.24 o
   0 -11  13       14.28       11.55      2.17 o
   1 -11  13       16.45       17.93      2.73 o
   2 -11  13      114.82      127.26      6.90 o
   3 -11  13      143.11      153.23      4.90 o
   4 -11  13       36.67       45.73      3.06 o
  -5 -10  13       51.00       61.04      2.76 o
  -4 -10  13        1.04        0.61      0.85 o
  -3 -10  13       55.25       67.51      5.01 o
  -2 -10  13        6.53        6.75      1.14 o
  -1 -10  13       29.76       25.06      2.15 o
   0 -10  13      118.70      118.77      6.92 o
   1 -10  13       34.80       41.14      2.83 o
   2 -10  13        1.52        0.99      0.79 o
   3 -10  13        0.03       -0.33      0.53 o
   4 -10  13       54.16       57.08      3.82 o
   5 -10  13      188.64      228.52      8.05 o
  -6  -9  13        0.23        0.46      0.70 o
  -5  -9  13        8.17       11.50      1.37 o
  -4  -9  13        7.39        7.16      2.04 o
  -3  -9  13      116.18      125.00      7.30 o
  -2  -9  13        6.29        9.03      2.28 o
  -1  -9  13       49.34       42.94      2.93 o
   0  -9  13       28.85       27.51      4.11 o
   1  -9  13       20.03       18.20      2.81 o
   2  -9  13       12.92        7.53      1.21 o
   3  -9  13       20.41       19.39      1.68 o
   4  -9  13        2.59        2.53      1.26 o
   5  -9  13        1.67        3.16      1.11 o
  -7  -8  13        8.41       10.88      1.34 o
  -6  -8  13        0.54        1.78      0.95 o
  -5  -8  13        0.08        0.57      0.82 o
  -4  -8  13       32.15       29.30      3.44 o
  -3  -8  13       15.40       14.16      2.56 o
  -2  -8  13       21.34       17.56      3.24 o
  -1  -8  13      163.88      150.08      8.22 o
   0  -8  13       66.63       65.09      5.18 o
   1  -8  13        8.06        7.47      1.91 o
   2  -8  13        1.46        0.16      0.70 o
   3  -8  13        0.97        0.07      1.04 o
   4  -8  13        1.06        1.21      1.06 o
   5  -8  13        7.10        5.68      1.38 o
  -7  -7  13        0.11       -0.12      0.67 o
  -6  -7  13        7.78        8.06      1.70 o
  -5  -7  13        1.14        1.07      0.84 o
  -4  -7  13        0.15        1.64      1.45 o
  -3  -7  13        9.48        9.93      2.22 o
  -2  -7  13       15.70       16.88      1.86 o
  -1  -7  13        0.97        0.16      0.90 o
   0  -7  13      199.79      194.87      9.63 o
   1  -7  13        3.47        1.86      1.44 o
   2  -7  13        0.63        1.15      1.36 o
   3  -7  13       17.32       14.71      2.41 o
   4  -7  13        0.47        0.29      1.56 o
   5  -7  13        1.52        2.70      1.06 o
   6  -7  13        4.48        5.43      0.97 o
  -7  -6  13        0.25        1.50      1.02 o
  -6  -6  13       32.78       38.86      3.61 o
  -5  -6  13       21.07       21.94      2.07 o
  -4  -6  13        6.78        3.45      2.11 o
  -3  -6  13        4.94        5.51      1.14 o
  -2  -6  13       11.70        6.78      1.76 o
  -1  -6  13       56.07       56.54      4.69 o
   0  -6  13       82.53       89.53      6.05 o
   1  -6  13      289.50      286.36     12.28 o
   2  -6  13       30.06       28.63      3.42 o
   3  -6  13      115.95      106.87      6.55 o
   4  -6  13        1.33        1.21      1.32 o
   5  -6  13        2.63        3.03      1.28 o
   6  -6  13        6.22        7.63      1.20 o
  -8  -5  13       10.41        7.83      1.15 o
  -7  -5  13       17.35       11.82      1.87 o
  -6  -5  13       25.00       22.42      2.79 o
  -5  -5  13       11.83       14.91      1.37 o
  -4  -5  13       91.20       86.14      5.75 o
  -3  -5  13       15.73       13.71      3.25 o
  -2  -5  13       11.57       11.84      4.26 o
  -1  -5  13        1.07        1.32      0.81 o
   0  -5  13        1.57       -0.26      0.70 o
   1  -5  13      111.15       95.63      4.44 o
   2  -5  13      288.51      279.83     12.09 o
   3  -5  13        0.43        0.19      1.21 o
   4  -5  13        6.15        7.66      1.18 o
   5  -5  13        1.72        4.23      1.27 o
   6  -5  13        2.34        2.31      0.86 o
  -8  -4  13        6.14        7.05      1.21 o
  -7  -4  13        1.16        1.65      0.73 o
  -6  -4  13       65.17       62.54      3.40 o
  -5  -4  13        0.28        1.26      0.66 o
  -4  -4  13        5.93        6.12      1.16 o
  -3  -4  13       30.45       29.26      2.32 o
  -2  -4  13       31.30       34.93      3.46 o
  -1  -4  13        2.67        3.06      0.95 o
   0  -4  13      275.21      261.68      8.19 o
   1  -4  13      248.13      261.33      8.13 o
   2  -4  13       71.27       65.67      3.61 o
   3  -4  13       65.25       61.05      4.95 o
   4  -4  13       58.22       62.76      3.79 o
   5  -4  13        1.72        2.49      0.74 o
   6  -4  13       29.43       39.96      2.64 o
  -8  -3  13        7.59        6.31      1.17 o
  -7  -3  13        2.12        3.86      0.84 o
  -6  -3  13        6.80        5.28      1.04 o
  -5  -3  13       39.77       43.63      2.83 o
  -4  -3  13       47.39       48.06      3.52 o
  -3  -3  13       21.48       19.60      1.55 o
  -2  -3  13       67.18       68.44      3.52 o
  -1  -3  13        9.89        8.11      1.23 o
   0  -3  13       34.46       30.89      2.40 o
   1  -3  13     1061.06     1001.78     30.60 o
   2  -3  13       85.73       77.21      3.93 o
   3  -3  13        7.84        6.58      1.90 o
   4  -3  13       40.24       32.42      2.28 o
   5  -3  13        0.55        0.19      0.61 o
  -8  -2  13       67.09       63.51      2.59 o
  -7  -2  13        6.16        6.80      1.07 o
  -6  -2  13        2.13        0.89      0.78 o
  -5  -2  13       55.64       54.42      4.66 o
  -4  -2  13        1.56        1.53      0.66 o
  -3  -2  13       18.26       18.22      2.56 o
  -2  -2  13      107.77      100.47      4.40 o
  -1  -2  13        0.18        2.07      0.68 o
   0  -2  13       72.40       63.75      3.47 o
   1  -2  13      315.53      289.65      8.68 o
   2  -2  13       51.84       43.62      2.93 o
   3  -2  13        6.93        9.48      1.98 o
   4  -2  13        1.66        1.37      0.77 o
   5  -2  13       49.52       54.60      2.69 o
  -8  -1  13       72.39       64.33      3.97 o
  -7  -1  13        1.09        1.03      1.29 o
  -6  -1  13        0.84        0.58      1.22 o
  -5  -1  13       55.60       50.92      4.53 o
  -4  -1  13        8.72        7.28      1.02 o
  -3  -1  13      370.41      366.33      8.24 o
  -2  -1  13        5.53        4.53      1.08 o
  -1  -1  13        0.04        0.80      1.88 o
   0  -1  13       45.66       38.37      2.69 o
   1  -1  13      190.48      180.31      5.23 o
   2  -1  13       11.67       13.36      1.68 o
   3  -1  13       83.11       75.07      5.42 o
   4  -1  13       11.89       19.49      2.19 o
   5  -1  13       11.76       15.51      1.32 o
  -8   0  13      136.75      136.30      6.26 o
  -7   0  13        4.28        3.63      1.23 o
  -6   0  13       21.49       16.46      1.78 o
  -5   0  13        9.56       11.69      2.48 o
  -4   0  13        6.30        3.34      0.81 o
  -3   0  13       62.63       56.62      2.69 o
  -2   0  13      138.62      144.21      7.34 o
  -1   0  13       51.63       58.56      3.36 o
   0   0  13        4.16        3.50      1.07 o
   1   0  13       43.75       39.52      2.23 o
   2   0  13      383.50      336.34      9.51 o
   3   0  13        7.00        9.58      2.19 o
   4   0  13       78.56       83.54      5.77 o
   5   0  13        9.30       11.42      1.09 o
  -8   1  13       12.29        9.46      1.56 o
  -7   1  13       19.59       20.39      2.62 o
  -6   1  13       15.06       13.09      2.04 o
  -5   1  13       36.83       36.86      2.62 o
  -4   1  13       61.82       54.14      3.23 o
  -3   1  13      211.77      215.65      5.85 o
  -2   1  13      320.95      318.46      7.46 o
  -1   1  13      132.61      128.56      5.67 o
   0   1  13        1.95        3.28      0.80 o
   1   1  13       84.29       81.15      4.01 o
   2   1  13      138.61      131.44      5.17 o
   3   1  13        9.49        8.09      1.81 o
   4   1  13        2.61        1.98      0.74 o
   5   1  13        1.46        0.70      0.69 o
  -7   2  13       52.25       46.88      3.73 o
  -6   2  13        7.55        7.77      1.40 o
  -5   2  13        4.96        1.98      0.91 o
  -4   2  13       30.50       30.11      2.89 o
  -3   2  13       19.43       18.68      1.51 o
  -2   2  13       93.29       86.10      4.18 o
  -1   2  13        0.30        0.78      0.93 o
   0   2  13        0.96       -0.31      0.73 o
   1   2  13        9.29        7.47      3.11 o
   2   2  13       19.48       20.62      2.07 o
   3   2  13       30.12       22.24      2.76 o
   4   2  13       31.27       30.02      1.77 o
  -7   3  13       49.19       60.29      2.77 o
  -6   3  13        3.95        3.83      1.02 o
  -5   3  13       99.06      102.93      4.42 o
  -4   3  13       23.55       26.42      3.32 o
  -3   3  13       55.36       58.53      3.39 o
  -2   3  13       25.12       25.37      2.67 o
  -1   3  13        0.40        0.46      1.42 o
   0   3  13       10.60        7.15      1.87 o
   1   3  13        0.04       -0.78      0.78 o
   2   3  13       22.81       23.57      2.24 o
   3   3  13        0.54        1.21      1.07 o
   4   3  13        7.40        8.67      1.35 o
  -7   4  13       12.80       12.10      1.64 o
  -6   4  13        1.16        2.83      1.21 o
  -5   4  13      126.86      139.66      7.58 o
  -4   4  13       19.15       18.46      2.74 o
  -3   4  13       42.99       49.43      3.04 o
  -2   4  13      545.98      540.03     13.35 o
  -1   4  13        0.39        0.22      0.90 o
   0   4  13        8.72        5.73      1.77 o
   1   4  13       10.48       13.19      1.49 o
   2   4  13        3.81        6.00      3.24 o
   3   4  13        7.82        4.77      1.15 o
  -7   5  13        4.84        4.95      1.11 o
  -6   5  13        9.36       10.43      1.77 o
  -5   5  13       76.11       78.60      5.29 o
  -4   5  13       13.88       13.92      2.45 o
  -3   5  13        7.23        8.39      1.27 o
  -2   5  13       91.85       92.16      4.18 o
  -1   5  13       24.57       19.17      2.86 o
   0   5  13       24.54       22.45      2.81 o
   1   5  13        4.80        4.64      1.32 o
   2   5  13        0.00        1.10      0.90 o
  -6   6  13        3.84        2.42      1.12 o
  -5   6  13       44.95       41.21      3.48 o
  -4   6  13        0.03       -1.14      1.14 o
  -3   6  13       12.39       10.31      1.39 o
  -2   6  13        2.33        2.85      0.95 o
  -1   6  13       12.28        9.55      2.05 o
   0   6  13       49.62       59.39      4.22 o
   1   6  13       18.49       15.62      1.90 o
  -6   7  13        3.53        4.86      1.18 o
  -5   7  13       16.82       16.00      1.92 o
  -4   7  13      170.27      182.95      7.71 o
  -3   7  13       66.02       69.27      3.02 o
  -2   7  13        4.73        2.50      1.32 o
  -1   7  13       11.98       11.60      1.91 o
   0   7  13        0.02       -0.03      0.90 o
  -3   8  13      104.01      115.77      5.25 o
  -2   8  13       19.26       21.79      2.14 o
  -1   8  13        3.09        5.59      1.29 o
  -2 -13  14       12.18       13.55      1.53 o
  -1 -13  14        2.12        2.98      0.95 o
   0 -13  14        1.01        0.97      0.55 o
   1 -13  14        0.88        0.80      0.53 o
   2 -13  14        3.56        4.55      1.00 o
  -3 -12  14        3.95        3.70      0.56 o
  -2 -12  14       24.32       29.27      1.87 o
  -1 -12  14        0.01        1.01      0.55 o
   0 -12  14        3.14        1.17      0.89 o
   1 -12  14        0.01       -1.09      1.09 o
   2 -12  14        0.82        1.65      1.02 o
   3 -12  14        0.01        1.21      0.70 o
  -4 -11  14        0.03       -0.12      0.58 o
  -3 -11  14        2.59        1.32      0.99 o
  -2 -11  14        0.05       -1.35      1.35 o
  -1 -11  14        0.24       -0.34      0.67 o
   0 -11  14      116.51      121.54      6.69 o
   1 -11  14        9.23       12.08      2.19 o
   2 -11  14       54.37       57.36      4.18 o
   3 -11  14       14.65       14.87      1.85 o
  -5 -10  14       19.45       18.28      1.40 o
  -4 -10  14        1.82        1.73      0.86 o
  -3 -10  14        2.21        3.18      1.32 o
  -2 -10  14        7.82        6.31      1.14 o
  -1 -10  14       57.83       57.74      3.19 o
   0 -10  14       14.93       14.75      1.62 o
   1 -10  14       16.70       20.74      2.00 o
   2 -10  14       17.26       15.30      1.63 o
   3 -10  14       81.65       89.10      2.78 o
   4 -10  14        0.03       -0.73      0.80 o
  -6  -9  14        0.30        0.94      0.64 o
  -5  -9  14       79.46      103.56      3.89 o
  -4  -9  14       30.75       28.97      3.18 o
  -3  -9  14        7.02        6.46      1.89 o
  -2  -9  14        0.89        2.08      1.06 o
  -1  -9  14       23.32       22.76      2.11 o
   0  -9  14        5.52        3.09      0.90 o
   1  -9  14       15.25       14.37      2.49 o
   2  -9  14        3.34        2.63      1.49 o
   3  -9  14       37.43       35.61      1.81 o
   4  -9  14        0.08        0.20      0.91 o
  -6  -8  14        8.08        8.17      0.99 o
  -5  -8  14        0.04        1.32      0.83 o
  -4  -8  14      129.65      129.96      7.23 o
  -3  -8  14       16.34       14.12      2.43 o
  -2  -8  14        0.81        1.50      1.27 o
  -1  -8  14       20.99       20.40      2.87 o
   0  -8  14       46.04       47.86      4.42 o
   1  -8  14       31.11       29.94      3.46 o
   2  -8  14       20.99       16.95      2.55 o
   3  -8  14      180.09      197.32      5.01 o
   4  -8  14       16.80       20.40      2.35 o
   5  -8  14       41.95       56.04      3.23 o
  -7  -7  14        1.46        3.22      0.88 o
  -6  -7  14        0.46        0.25      0.86 o
  -5  -7  14        2.75        5.87      1.13 o
  -4  -7  14       10.69        9.06      1.98 o
  -3  -7  14      104.07      104.26      6.66 o
  -2  -7  14       58.65       51.14      4.37 o
  -1  -7  14        4.45        3.14      1.32 o
   0  -7  14        0.08       -0.85      1.65 o
   1  -7  14      172.84      170.88      8.87 o
   2  -7  14      111.78      115.15      6.88 o
   3  -7  14       24.97       23.13      3.49 o
   4  -7  14       18.45       22.81      2.23 o
   5  -7  14        2.29        4.61      1.16 o
  -7  -6  14        0.70        1.16      0.81 o
  -6  -6  14        0.13       -0.63      1.09 o
  -5  -6  14       35.66       46.78      2.85 o
  -4  -6  14      134.40      145.09      5.44 o
  -3  -6  14      192.44      188.72      9.11 o
  -2  -6  14        5.94        8.79      1.90 o
  -1  -6  14        5.25        0.50      5.60 o
   0  -6  14        0.26        0.80      1.18 o
   1  -6  14      963.81      941.98     29.39 o
   2  -6  14       62.45       64.00      4.97 o
   3  -6  14       56.13       60.63      4.64 o
   4  -6  14        2.96        3.74      1.27 o
   5  -6  14       27.29       29.66      2.53 o
  -7  -5  14        1.01        1.47      0.92 o
  -6  -5  14        3.83        2.62      0.83 o
  -5  -5  14        0.35        0.14      0.74 o
  -4  -5  14       36.99       38.57      3.88 o
  -3  -5  14       53.49       55.78      4.66 o
  -2  -5  14       41.46       43.09      2.79 o
  -1  -5  14        0.55        0.17      0.75 o
   0  -5  14      127.97      117.41      5.02 o
   1  -5  14     1104.67     1036.91     31.85 o
   2  -5  14        0.16       -0.98      1.42 o
   3  -5  14       10.80       11.85      2.32 o
   4  -5  14        4.78        3.68      1.27 o
   5  -5  14        0.42       -0.90      0.90 o
  -7  -4  14        2.53        1.63      0.56 o
  -6  -4  14        5.15        2.56      0.83 o
  -5  -4  14       15.50       16.34      1.71 o
  -4  -4  14      109.28      106.58      6.57 o
  -3  -4  14       18.59       12.73      1.61 o
  -2  -4  14      282.64      282.34      8.45 o
  -1  -4  14       26.06       27.60      3.80 o
   0  -4  14       66.98       63.84      3.59 o
   1  -4  14      694.04      644.65     15.48 o
   2  -4  14        3.35        4.19      1.54 o
   3  -4  14       15.05       11.74      2.38 o
   4  -4  14        6.25        9.27      1.75 o
   5  -4  14        3.47       10.32      1.60 o
  -7  -3  14        4.79        7.39      0.99 o
  -6  -3  14        5.50        5.03      1.30 o
  -5  -3  14       19.06       16.16      1.69 o
  -4  -3  14        0.63        0.64      1.21 o
  -3  -3  14       74.73       76.58      3.54 o
  -2  -3  14       69.02       70.49      4.70 o
  -1  -3  14        0.11       -0.26      0.67 o
   0  -3  14        5.65        3.18      1.06 o
   1  -3  14      159.32      151.36      5.85 o
   2  -3  14       10.98        9.95      1.52 o
   3  -3  14        2.57        1.38      1.18 o
   4  -3  14        2.03        3.22      1.29 o
   5  -3  14       12.39       12.81      1.05 o
  -7  -2  14        1.40        2.07      1.13 o
  -6  -2  14        1.41        0.84      1.06 o
  -5  -2  14        0.09        2.26      1.30 o
  -4  -2  14       46.19       43.66      3.78 o
  -3  -2  14        0.29        0.05      0.80 o
  -2  -2  14       43.47       41.54      2.80 o
  -1  -2  14        0.47       -0.47      1.71 o
   0  -2  14      180.03      171.63      6.23 o
   1  -2  14       69.28       62.94      3.55 o
   2  -2  14      119.40      116.02      9.50 o
   3  -2  14        0.04       -0.74      1.22 o
   4  -2  14        4.35        3.69      1.35 o
   5  -2  14        0.50        0.79      0.68 o
  -8  -1  14        6.81        6.01      1.19 o
  -7  -1  14       12.20       17.26      2.34 o
  -6  -1  14        2.17        3.26      1.52 o
  -5  -1  14       72.97       64.59      3.44 o
  -4  -1  14        3.20        4.13      2.70 o
  -3  -1  14       79.57       73.39      3.11 o
  -2  -1  14        0.04       -0.64      0.81 o
  -1  -1  14       25.21       26.51      4.45 o
   0  -1  14      133.16      129.83      5.24 o
   1  -1  14       32.40       30.70      2.44 o
   2  -1  14       32.04       29.86      2.34 o
   3  -1  14        0.35       -0.06      1.33 o
   4  -1  14        0.62        2.22      1.27 o
  -8   0  14       10.60       12.02      1.54 o
  -7   0  14        2.46        2.62      1.20 o
  -6   0  14        0.44        0.66      1.15 o
  -5   0  14        7.76       10.81      1.42 o
  -4   0  14        1.97        0.31      0.97 o
  -3   0  14      200.84      192.13      7.34 o
  -2   0  14       14.70       13.93      1.36 o
  -1   0  14       16.05       15.09      1.87 o
   0   0  14      224.20      203.76      6.88 o
   1   0  14       83.80       83.35      4.08 o
   2   0  14       34.42       29.76      2.26 o
   3   0  14        1.67        2.22      1.21 o
   4   0  14        0.19        1.16      1.09 o
  -7   1  14        0.52       -0.79      1.00 o
  -6   1  14       26.71       26.63      2.19 o
  -5   1  14      107.85      106.09      4.53 o
  -4   1  14       98.59       98.68      4.45 o
  -3   1  14       12.00       12.78      1.30 o
  -2   1  14       12.53       13.64      1.36 o
  -1   1  14       77.31       71.19      3.81 o
   0   1  14       60.58       54.30      3.21 o
   1   1  14       29.58       30.27      2.35 o
   2   1  14       54.70       60.89      3.23 o
   3   1  14       13.96       11.27      2.02 o
   4   1  14       39.78       47.87      3.20 o
  -7   2  14        8.99        8.57      1.55 o
  -6   2  14       21.57       24.19      1.93 o
  -5   2  14        0.31        0.79      1.10 o
  -4   2  14        0.87        0.36      1.65 o
  -3   2  14       52.03       51.42      3.14 o
  -2   2  14       38.60       32.73      2.55 o
  -1   2  14        4.24        5.37      1.23 o
   0   2  14       57.74       57.89      4.72 o
   1   2  14      134.84      119.90      4.78 o
   2   2  14        4.88        4.80      0.96 o
   3   2  14        0.07        0.74      0.94 o
  -7   3  14        5.69        5.89      1.05 o
  -6   3  14       24.44       24.97      1.84 o
  -5   3  14       16.67       19.54      1.78 o
  -4   3  14        8.15        7.76      2.01 o
  -3   3  14        1.95        2.48      0.99 o
  -2   3  14        2.36        0.70      0.83 o
  -1   3  14       11.38       11.59      1.48 o
   0   3  14        2.66        2.49      1.43 o
   1   3  14       19.34       17.89      1.70 o
   2   3  14        0.37       -0.69      0.69 o
   3   3  14        8.25        6.68      1.23 o
  -7   4  14        0.46        0.25      0.61 o
  -6   4  14        0.14       -0.43      1.08 o
  -5   4  14       51.63       55.87      4.31 o
  -4   4  14       25.81       26.80      3.09 o
  -3   4  14       31.90       29.13      3.32 o
  -2   4  14        9.50       10.28      1.39 o
  -1   4  14        6.46        5.53      1.74 o
   0   4  14        4.42        4.81      1.44 o
   1   4  14        0.77        2.04      1.39 o
   2   4  14        0.21        0.76      0.82 o
  -6   5  14       13.13       14.11      1.89 o
  -5   5  14        7.90       10.57      1.88 o
  -4   5  14        1.05       -0.49      1.03 o
  -3   5  14        8.03        6.19      1.15 o
  -2   5  14        7.60        5.96      1.06 o
  -1   5  14        2.56        2.72      1.43 o
   0   5  14       13.61       17.70      2.36 o
   1   5  14        0.79        2.17      0.93 o
  -6   6  14        0.32        1.10      0.75 o
  -5   6  14        0.30        0.41      0.95 o
  -4   6  14        4.66        4.07      1.28 o
  -3   6  14       89.08       92.64      3.58 o
  -2   6  14       17.19       17.89      2.31 o
  -1   6  14        8.66       12.14      1.94 o
   0   6  14        0.02       -0.16      0.86 o
  -4   7  14        0.48        0.70      0.62 o
  -3   7  14       21.93       25.00      2.22 o
  -2   7  14       11.11       11.98      1.70 o
  -1   7  14       55.75       72.49      3.94 o
   0 -13  15        3.53        1.16      0.79 o
  -3 -12  15        2.87        3.62      0.92 o
  -2 -12  15        4.62        5.64      1.02 o
  -1 -12  15        5.75        5.50      0.80 o
   0 -12  15       48.92       42.87      3.16 o
   1 -12  15        0.15        0.94      0.95 o
   2 -12  15       16.66       18.94      1.87 o
  -4 -11  15        0.13       -0.27      0.45 o
  -3 -11  15       21.34       29.01      2.26 o
  -2 -11  15       29.57       25.81      2.70 o
  -1 -11  15       26.37       29.42      5.36 o
   0 -11  15       91.65       85.44      5.16 o
   1 -11  15        6.96        6.48      1.57 o
   2 -11  15        0.07       -0.40      0.90 o
  -5 -10  15       58.12       74.68      2.71 o
  -4 -10  15        6.61        5.91      0.99 o
  -3 -10  15        0.34        1.68      1.36 o
  -2 -10  15       65.66       74.62      3.37 o
  -1 -10  15       87.99       97.96      4.06 o
   0 -10  15       22.28       20.93      1.82 o
   1 -10  15       14.91       15.47      1.63 o
   2 -10  15       54.57       57.89      2.84 o
   3 -10  15       18.32       18.43      1.88 o
  -5  -9  15        8.59       11.34      1.18 o
  -4  -9  15        0.32        1.21      1.23 o
  -3  -9  15        3.68        3.42      1.39 o
  -2  -9  15       20.77       21.83      1.96 o
  -1  -9  15       51.60       53.53      4.40 o
   0  -9  15      128.57      136.69      9.03 o
   1  -9  15        0.29       -0.56      0.90 o
   2  -9  15        1.77        2.45      1.07 o
   3  -9  15       25.98       29.95      1.59 o
  -6  -8  15        1.38        1.92      0.87 o
  -5  -8  15        1.77        1.92      0.76 o
  -4  -8  15        8.69        8.34      1.99 o
  -3  -8  15       26.07       29.95      3.48 o
  -2  -8  15      162.22      170.95      8.71 o
  -1  -8  15      104.16      110.95      6.78 o
   0  -8  15        2.55        0.33      1.17 o
   1  -8  15       11.98        9.77      2.30 o
   2  -8  15        3.45        4.34      1.47 o
   3  -8  15        7.50        6.53      0.96 o
   4  -8  15        1.70        1.78      0.84 o
  -6  -7  15        0.05        0.07      0.72 o
  -5  -7  15        0.19       -0.20      0.69 o
  -4  -7  15       31.30       35.59      3.65 o
  -3  -7  15       16.20       16.08      1.74 o
  -2  -7  15       54.00       48.82      2.98 o
  -1  -7  15        4.41        4.90      1.78 o
   0  -7  15        1.64       -0.20      1.26 o
   1  -7  15      154.55      150.58      8.05 o
   2  -7  15       26.94       26.29      3.03 o
   3  -7  15        1.16        0.36      0.96 o
   4  -7  15        0.00        0.27      0.49 o
  -7  -6  15        0.07        0.67      0.70 o
  -6  -6  15       12.64        6.19      1.37 o
  -5  -6  15       33.86       38.74      1.96 o
  -4  -6  15       27.40       26.40      2.10 o
  -3  -6  15       12.37        7.78      1.73 o
  -2  -6  15       29.20       28.60      3.24 o
  -1  -6  15       10.37       10.02      2.11 o
   0  -6  15      101.53       97.32      6.38 o
   1  -6  15       85.65       78.23      5.62 o
   2  -6  15        0.07        0.38      1.27 o
   3  -6  15        0.51       -0.75      0.75 o
   4  -6  15        0.20        0.40      0.60 o
  -7  -5  15        1.12        0.53      0.69 o
  -6  -5  15       35.90       33.24      2.83 o
  -5  -5  15       51.36       49.49      2.27 o
  -4  -5  15      115.36      127.76      8.66 o
  -3  -5  15       28.85       25.23      3.14 o
  -2  -5  15        1.94        0.95      1.20 o
  -1  -5  15       47.64       43.57      4.00 o
   0  -5  15       35.39       30.63      3.51 o
   1  -5  15       20.70       19.54      2.85 o
   2  -5  15      102.80      100.45      6.31 o
   3  -5  15       13.71       16.83      2.45 o
   4  -5  15       14.09        9.67      1.54 o
  -7  -4  15        8.15        7.67      0.86 o
  -6  -4  15       16.10       16.04      1.52 o
  -5  -4  15      120.20      121.29      4.69 o
  -4  -4  15       63.79       60.38      4.80 o
  -3  -4  15       80.51       73.39      5.44 o
  -2  -4  15        0.67        1.51      1.30 o
  -1  -4  15      232.19      232.19     10.23 o
   0  -4  15      377.56      372.38     10.33 o
   1  -4  15        3.54        4.50      1.33 o
   2  -4  15        8.42        7.97      1.90 o
   3  -4  15        6.01        5.79      1.66 o
   4  -4  15       22.44       25.34      2.44 o
  -7  -3  15        0.47        0.23      0.72 o
  -6  -3  15       13.12       11.30      1.93 o
  -5  -3  15      169.80      177.19      8.71 o
  -4  -3  15        8.90        8.95      2.12 o
  -3  -3  15        5.95        5.22      1.57 o
  -2  -3  15       14.28       17.87      2.68 o
  -1  -3  15      196.95      200.27     16.17 o
   0  -3  15      438.71      443.90     11.70 o
   1  -3  15       59.80       52.37      3.21 o
   2  -3  15       12.28       11.97      2.43 o
   3  -3  15        8.93       11.52      2.13 o
   4  -3  15        0.64        3.13      1.04 o
  -7  -2  15        0.56        1.39      0.88 o
  -6  -2  15        7.32        6.36      1.62 o
  -5  -2  15        7.35       10.85      2.18 o
  -4  -2  15        0.19        0.56      1.44 o
  -3  -2  15        4.82        3.96      1.07 o
  -2  -2  15        2.24        1.87      1.04 o
  -1  -2  15       28.19       28.95      3.71 o
   0  -2  15        4.51        5.15      1.80 o
   1  -2  15       74.07       70.62      3.73 o
   2  -2  15        8.38        4.28      1.08 o
   3  -2  15       29.02       29.52      3.08 o
   4  -2  15        0.04        2.63      1.07 o
  -7  -1  15        1.45        1.94      0.97 o
  -6  -1  15       13.99       15.59      2.31 o
  -5  -1  15       70.18       81.53      3.81 o
  -4  -1  15        0.95        0.18      1.02 o
  -3  -1  15       16.22       15.84      1.46 o
  -2  -1  15        0.12        0.18      0.75 o
  -1  -1  15        1.88        0.57      1.41 o
   0  -1  15        0.88        2.54      0.94 o
   1  -1  15        0.86        0.81      0.79 o
   2  -1  15       46.72       45.35      2.75 o
   3  -1  15      213.23      201.72      8.67 o
   4  -1  15        1.24       -0.09      0.80 o
  -7   0  15        0.30       -0.43      0.79 o
  -6   0  15       28.17       28.37      2.96 o
  -5   0  15       55.53       56.93      3.12 o
  -4   0  15        4.79        4.86      1.12 o
  -3   0  15        2.27        1.32      0.68 o
  -2   0  15      312.16      315.13      7.95 o
  -1   0  15        0.11       -0.77      0.77 o
   0   0  15        7.41       10.63      2.79 o
   1   0  15       44.48       37.67      2.62 o
   2   0  15        3.57        4.02      1.03 o
   3   0  15       40.96       29.27      2.82 o
   4   0  15        4.25        4.74      1.01 o
  -7   1  15        0.09        0.30      0.72 o
  -6   1  15        8.62        6.96      1.02 o
  -5   1  15       23.01       22.61      1.95 o
  -4   1  15       21.11       22.54      2.53 o
  -3   1  15       26.97       25.41      2.03 o
  -2   1  15        1.77        0.92      0.59 o
  -1   1  15       22.67       24.04      3.36 o
   0   1  15        9.61       11.86      1.46 o
   1   1  15        3.77        3.40      0.91 o
   2   1  15       27.62       31.50      2.08 o
   3   1  15        7.05        5.75      1.25 o
  -7   2  15        2.10        1.09      0.81 o
  -6   2  15        0.00        0.04      0.61 o
  -5   2  15        0.21       -0.60      1.52 o
  -4   2  15       26.29       26.69      2.12 o
  -3   2  15       91.39       99.69      4.33 o
  -2   2  15       30.88       32.40      2.50 o
  -1   2  15        0.42        0.48      1.25 o
   0   2  15        0.97        0.80      1.27 o
   1   2  15       49.21       43.03      6.35 o
   2   2  15        2.00        1.83      1.12 o
   3   2  15        4.23        4.99      0.98 o
  -6   3  15       23.51       24.31      1.58 o
  -5   3  15        2.51        3.65      1.45 o
  -4   3  15       29.41       28.59      3.20 o
  -3   3  15        2.48        2.25      0.90 o
  -2   3  15        6.24        8.22      1.36 o
  -1   3  15       20.64       21.64      2.84 o
   0   3  15       52.61       57.91      4.36 o
   1   3  15        0.28        1.18      1.47 o
   2   3  15       11.92       14.03      1.60 o
  -6   4  15        0.00        4.90      1.12 o
  -5   4  15        0.44        1.45      0.98 o
  -4   4  15       19.14       19.83      2.51 o
  -3   4  15        0.95        0.28      0.69 o
  -2   4  15        4.59        4.61      1.59 o
  -1   4  15        0.42        3.38      1.53 o
   0   4  15        0.00        0.71      0.95 o
   1   4  15       45.18       53.05      3.30 o
  -5   5  15       70.54       80.98      4.39 o
  -4   5  15      206.31      223.54      8.78 o
  -3   5  15        4.42        4.85      1.01 o
  -2   5  15        0.00        0.23      0.91 o
  -1   5  15       15.80       17.25      2.17 o
   0   5  15        5.51        9.80      1.53 o
  -4   6  15       20.83       24.20      2.07 o
  -3   6  15       50.09       53.71      2.22 o
  -2   6  15        2.46        1.67      0.86 o
  -1   6  15        6.95        7.66      1.34 o
   0 -12  16       55.13       60.55      3.34 o
   1 -12  16        0.96        0.77      0.60 o
  -3 -11  16        1.68        1.21      0.53 o
  -2 -11  16        0.01       -0.04      0.80 o
  -1 -11  16       23.99       27.07      1.73 o
   0 -11  16       40.49       44.86      3.28 o
   1 -11  16       15.91       15.71      1.89 o
   2 -11  16       19.89       20.46      1.88 o
  -4 -10  16        2.02        3.15      1.52 o
  -3 -10  16        0.00       -0.55      1.05 o
  -2 -10  16       34.30       39.91      2.21 o
  -1 -10  16        8.89       13.07      1.40 o
   0 -10  16       20.77       18.90      1.55 o
   1 -10  16       10.69       10.75      1.82 o
   2 -10  16      120.57      134.45      5.96 o
  -5  -9  16        7.29       10.45      0.98 o
  -4  -9  16        3.22        1.59      0.73 o
  -3  -9  16        0.61        0.37      1.22 o
  -2  -9  16       44.73       52.79      2.81 o
  -1  -9  16       21.12       22.41      2.71 o
   0  -9  16       12.57       12.23      1.86 o
   1  -9  16       25.74       29.16      2.12 o
   2  -9  16        0.61        1.25      2.08 o
   3  -9  16       29.81       34.71      2.39 o
  -5  -8  16       13.82       15.21      1.30 o
  -4  -8  16        1.99        2.08      0.73 o
  -3  -8  16       24.37       23.56      2.92 o
  -2  -8  16       11.61        9.68      1.32 o
  -1  -8  16       29.75       37.68      3.58 o
   0  -8  16        0.79        0.06      1.45 o
   1  -8  16        4.29        6.80      1.76 o
   2  -8  16       41.19       46.00      2.54 o
   3  -8  16        0.21       -0.72      0.72 o
  -6  -7  16        0.57        0.13      0.57 o
  -5  -7  16        7.65        7.19      1.51 o
  -4  -7  16       19.95       23.98      1.52 o
  -3  -7  16        2.47        2.51      0.90 o
  -2  -7  16        0.03        1.40      0.86 o
  -1  -7  16        0.51       -0.25      1.27 o
   0  -7  16        1.14       -0.17      1.37 o
   1  -7  16        3.60        1.42      1.35 o
   2  -7  16       36.43       36.48      3.37 o
   3  -7  16       29.63       30.14      2.69 o
  -6  -6  16        0.04        0.67      0.75 o
  -5  -6  16        0.05       -0.64      0.68 o
  -4  -6  16      136.09      140.35      6.87 o
  -3  -6  16       11.22        8.17      1.75 o
  -2  -6  16       10.79       10.47      1.42 o
  -1  -6  16        6.95        7.26      1.90 o
   0  -6  16       14.43       15.25      2.68 o
   1  -6  16       20.68       16.67      2.57 o
   2  -6  16        0.08       -0.10      1.34 o
   3  -6  16        2.55        3.21      0.74 o
  -6  -5  16        0.04       -0.42      0.42 o
  -5  -5  16        2.46        2.79      0.62 o
  -4  -5  16       46.58       47.78      2.27 o
  -3  -5  16      119.24      117.30      6.83 o
  -2  -5  16        7.27        6.74      1.59 o
  -1  -5  16        9.81        8.20      2.00 o
   0  -5  16       16.04       14.87      2.48 o
   1  -5  16        8.03        7.43      1.83 o
   2  -5  16       55.98       52.90      4.20 o
   3  -5  16       17.99       18.58      1.48 o
  -6  -4  16        0.72       -0.21      0.88 o
  -5  -4  16        0.81        2.44      1.28 o
  -4  -4  16       17.34       18.33      2.59 o
  -3  -4  16      198.91      199.53      9.52 o
  -2  -4  16       50.53       45.12      4.20 o
  -1  -4  16       96.75       96.32      7.08 o
   0  -4  16      101.07      106.50      4.62 o
   1  -4  16       13.83       15.40      2.49 o
   2  -4  16       34.18       38.74      3.58 o
   3  -4  16        7.09        7.08      1.61 o
  -7  -3  16        1.60        0.44      0.63 o
  -6  -3  16        5.73        3.81      1.21 o
  -5  -3  16        6.51        5.75      1.64 o
  -4  -3  16        2.16        0.77      1.12 o
  -3  -3  16        6.26        7.88      2.02 o
  -2  -3  16        0.17        0.73      1.03 o
  -1  -3  16        8.27        8.41      1.43 o
   0  -3  16        6.23        6.46      1.96 o
   1  -3  16        7.01        5.90      1.23 o
   2  -3  16       15.46       13.49      2.23 o
   3  -3  16        1.27        0.78      0.87 o
  -7  -2  16        0.18       -0.21      0.71 o
  -6  -2  16        0.82        0.05      0.83 o
  -5  -2  16        9.42       10.11      1.96 o
  -4  -2  16        6.36        4.10      1.49 o
  -3  -2  16        5.39        4.33      1.01 o
  -2  -2  16       74.93       69.42      3.64 o
  -1  -2  16      139.54      134.00      7.65 o
   0  -2  16       74.94       69.00      3.58 o
   1  -2  16       22.71       23.57      2.05 o
   2  -2  16        3.22        0.62      1.18 o
   3  -2  16        2.77        7.62      1.51 o
  -7  -1  16        0.57       -0.27      0.67 o
  -6  -1  16       19.53       14.02      1.93 o
  -5  -1  16       87.25       92.80      4.75 o
  -4  -1  16        9.91        7.53      1.24 o
  -3  -1  16        7.66        5.88      1.13 o
  -2  -1  16       81.91       83.44      3.97 o
  -1  -1  16       27.21       28.07      4.29 o
   0  -1  16      212.41      198.52     20.45 o
   1  -1  16       37.78       29.88      3.16 o
   2  -1  16      311.76      311.56      8.04 o
   3  -1  16      128.00      151.30      6.40 o
  -7   0  16        0.55       -0.20      0.69 o
  -6   0  16       94.64      102.34      5.38 o
  -5   0  16       11.05        7.83      1.13 o
  -4   0  16        0.31       -0.61      1.11 o
  -3   0  16       33.86       32.72      1.91 o
  -2   0  16        0.78        1.37      0.83 o
  -1   0  16        4.32        5.02      2.39 o
   0   0  16      103.46      104.71      4.27 o
   1   0  16       12.21        6.62      1.24 o
   2   0  16      425.09      413.31      9.58 o
   3   0  16       46.90       43.00      2.75 o
  -6   1  16       91.37      101.61      3.48 o
  -5   1  16       32.30       34.23      2.18 o
  -4   1  16       30.10       33.01      3.73 o
  -3   1  16        0.72        0.50      0.80 o
  -2   1  16       10.24        9.89      1.38 o
  -1   1  16       40.54       43.58      3.95 o
   0   1  16        9.70        7.47      1.77 o
   1   1  16      101.01       90.03      3.57 o
   2   1  16      282.77      258.04      9.58 o
  -6   2  16        9.42        9.78      0.94 o
  -5   2  16       34.58       32.80      1.96 o
  -4   2  16       15.56       16.03      2.39 o
  -3   2  16        2.85        2.01      0.84 o
  -2   2  16        5.32        5.71      1.70 o
  -1   2  16       32.16       29.80      3.14 o
   0   2  16       12.20        9.43      1.86 o
   1   2  16       58.97       70.58      3.13 o
  -6   3  16        1.05        2.26      0.82 o
  -5   3  16        0.49       -0.12      0.86 o
  -4   3  16        2.43        1.94      1.17 o
  -3   3  16        6.67        7.13      1.07 o
  -2   3  16        8.55       10.74      1.93 o
  -1   3  16        1.74        1.47      1.05 o
   0   3  16       27.66       32.61      2.87 o
   1   3  16       12.11       13.02      1.51 o
  -5   4  16        0.77        1.93      0.96 o
  -4   4  16      145.58      162.82      6.90 o
  -3   4  16       19.88       19.32      1.48 o
  -2   4  16        2.64        4.63      1.33 o
  -1   4  16       27.18       30.32      2.68 o
   0   4  16       15.83       19.26      1.96 o
  -4   5  16       62.97       67.22      3.47 o
  -3   5  16        1.48        1.32      0.61 o
  -2   5  16        0.00        0.57      0.67 o
  -1   5  16        2.45        1.79      0.83 o
   0 -11  17        4.24        2.01      0.72 o
  -3 -10  17        0.28        0.05      0.57 o
  -2 -10  17       45.89       54.27      5.34 o
  -1 -10  17        6.72        6.94      1.26 o
   0 -10  17        0.06        0.05      0.82 o
   1 -10  17       22.09       23.83      2.23 o
  -4  -9  17        0.02       -0.13      0.85 o
  -3  -9  17        2.95        3.11      1.13 o
  -2  -9  17       32.68       37.72      2.16 o
  -1  -9  17      132.08      139.16      4.62 o
   0  -9  17        0.04        0.31      0.49 o
   1  -9  17        6.14       10.60      1.23 o
   2  -9  17        4.02        5.71      1.33 o
  -5  -8  17        0.19        0.07      0.54 o
  -4  -8  17        2.54        3.20      0.78 o
  -3  -8  17        0.63        0.38      1.04 o
  -2  -8  17       42.36       46.72      2.89 o
  -1  -8  17        6.96        8.31      0.98 o
   0  -8  17        0.97        1.76      0.78 o
   1  -8  17        0.60        0.29      1.06 o
   2  -8  17        0.62        1.60      0.84 o
  -5  -7  17        1.20        1.30      0.53 o
  -4  -7  17        2.00        3.00      0.60 o
  -3  -7  17        1.25        1.84      0.75 o
  -2  -7  17        7.28        6.77      1.58 o
  -1  -7  17       49.44       48.31      2.72 o
   0  -7  17        0.60        0.50      0.98 o
   1  -7  17       77.63       80.28      4.91 o
   2  -7  17       25.81       28.48      1.78 o
  -5  -6  17       11.16       12.38      1.26 o
  -4  -6  17        1.59        1.06      0.61 o
  -3  -6  17        4.00        4.58      0.98 o
  -2  -6  17        0.19       -1.01      1.12 o
  -1  -6  17      320.16      348.71     12.95 o
   0  -6  17        9.58       10.31      2.07 o
   1  -6  17       81.35       73.16      4.83 o
   2  -6  17        1.45        1.45      0.97 o
   3  -6  17        0.42        0.59      0.79 o
  -5  -5  17        5.06        7.12      1.36 o
  -4  -5  17        4.66        5.19      1.00 o
  -3  -5  17        2.81        2.19      1.38 o
  -2  -5  17        1.57        1.81      1.21 o
  -1  -5  17      376.94      415.71     14.69 o
   0  -5  17        8.85        7.37      1.74 o
   1  -5  17       71.93       73.28      4.82 o
   2  -5  17       24.08       22.44      2.47 o
   3  -5  17        5.67        5.12      1.06 o
  -6  -4  17        3.82        4.38      1.06 o
  -5  -4  17       36.27       39.77      3.23 o
  -4  -4  17        0.10        0.14      0.70 o
  -3  -4  17       12.53       13.24      2.16 o
  -2  -4  17       34.47       37.72      3.68 o
  -1  -4  17      301.44      341.52     12.67 o
   0  -4  17       15.43       17.75      2.43 o
   1  -4  17        6.10        6.32      1.66 o
   2  -4  17        1.60        0.10      1.13 o
   3  -4  17        9.42        9.47      1.39 o
  -6  -3  17        6.63        8.60      1.38 o
  -5  -3  17       14.25       12.20      1.84 o
  -4  -3  17        7.10        9.49      1.90 o
  -3  -3  17        0.01       -0.92      1.13 o
  -2  -3  17       46.38       44.65      4.01 o
  -1  -3  17       83.63       93.61      5.33 o
   0  -3  17        3.53        4.44      1.20 o
   1  -3  17        2.70        2.71      1.21 o
   2  -3  17        0.90        1.45      0.97 o
   3  -3  17       73.48       96.55      4.40 o
  -6  -2  17        6.61        7.67      1.39 o
  -5  -2  17        1.89        3.48      1.32 o
  -4  -2  17        3.89        1.54      1.11 o
  -3  -2  17        1.35        0.34      0.72 o
  -2  -2  17       23.20       20.43      2.00 o
  -1  -2  17        0.39        0.92      0.71 o
   0  -2  17        2.53        1.90      0.82 o
   1  -2  17        3.39        3.74      1.32 o
   2  -2  17        9.56        4.86      1.19 o
  -6  -1  17        3.52        5.65      1.17 o
  -5  -1  17       40.14       41.44      3.27 o
  -4  -1  17        3.01        3.75      1.32 o
  -3  -1  17        0.65        0.93      0.71 o
  -2  -1  17        0.02       -0.08      1.14 o
  -1  -1  17        3.10        3.21      1.68 o
   0  -1  17       22.62       24.68      1.71 o
   1  -1  17        0.06        1.21      0.72 o
   2  -1  17      236.88      273.53      9.47 o
  -6   0  17        1.61        1.50      0.66 o
  -5   0  17       54.78       59.59      3.82 o
  -4   0  17        1.80        0.92      0.96 o
  -3   0  17        6.61        7.27      1.08 o
  -2   0  17       67.31       65.32      3.08 o
  -1   0  17       35.90       37.04      3.42 o
   0   0  17       29.44       25.95      2.78 o
   1   0  17        1.24        0.91      0.55 o
  -5   1  17        4.98        4.45      1.08 o
  -4   1  17        1.23        1.26      0.78 o
  -3   1  17        0.00        2.47      1.14 o
  -2   1  17       85.27       86.59      5.12 o
  -1   1  17        0.71        0.70      1.14 o
   0   1  17        1.45        4.33      1.43 o
   1   1  17        0.11        0.70      0.78 o
  -3   2  17       15.23       12.84      1.74 o
  -2   2  17        0.09        1.21      1.05 o
  -1   2  17       46.04       49.61      3.51 o
   0   2  17        0.59        0.19      0.79 o
  -3   3  17        9.17        9.56      1.39 o
  -2   3  17        1.82        0.64      0.83 o
  -1   3  17       73.92       90.23      4.54 o
  -3  -9  18        0.35        0.25      0.44 o
  -2  -9  18        2.84        2.71      1.01 o
  -1  -9  18        7.34        7.00      0.88 o
   0  -9  18        3.20        4.00      1.03 o
  -4  -8  18        7.68        8.51      1.26 o
  -3  -8  18       53.13       54.00      2.37 o
  -2  -8  18        4.09        3.15      0.62 o
  -1  -8  18       20.82       19.55      1.43 o
   0  -8  18        2.39        2.83      0.64 o
   1  -8  18        2.14        2.37      1.03 o
  -4  -7  18        0.01        0.11      0.49 o
  -3  -7  18       43.54       40.00      1.68 o
  -2  -7  18        0.53        2.66      0.94 o
  -1  -7  18       36.77       39.46      2.19 o
   0  -7  18        2.69        4.13      1.52 o
   1  -7  18        9.74        8.37      1.51 o
  -4  -6  18       24.29       29.45      1.74 o
  -3  -6  18        0.01        1.48      0.66 o
  -2  -6  18       30.97       31.30      2.85 o
  -1  -6  18      129.69      142.89      4.69 o
   0  -6  18        2.87        3.19      1.19 o
   1  -6  18        8.40        9.33      1.53 o
   2  -6  18        1.23        0.42      0.73 o
  -5  -5  18        1.67        2.04      0.76 o
  -4  -5  18       10.20       11.15      1.18 o
  -3  -5  18       21.26       19.24      2.30 o
  -2  -5  18        0.00        0.01      0.90 o
  -1  -5  18       69.40       77.78      3.29 o
   0  -5  18       14.34       13.02      1.84 o
   1  -5  18        5.91        6.88      1.43 o
   2  -5  18        1.14        1.37      0.88 o
  -5  -4  18        8.28        8.92      1.40 o
  -4  -4  18        1.42        1.01      1.29 o
  -3  -4  18       50.22       56.13      4.01 o
  -2  -4  18       90.43       97.68      5.62 o
  -1  -4  18        1.37        1.21      1.08 o
   0  -4  18        0.49       -0.76      0.76 o
   1  -4  18        6.11        5.19      1.25 o
   2  -4  18        7.40       13.83      1.55 o
  -5  -3  18        0.69        1.28      0.80 o
  -4  -3  18        0.23        1.06      0.61 o
  -3  -3  18       94.88      109.00      5.82 o
  -2  -3  18       12.47       13.09      2.04 o
  -1  -3  18        1.07        0.49      0.89 o
   0  -3  18        0.08        0.11      0.90 o
   1  -3  18        1.85        1.40      0.92 o
  -5  -2  18        7.53        9.85      1.51 o
  -4  -2  18        4.35        3.68      1.15 o
  -3  -2  18       16.92       19.54      2.28 o
  -2  -2  18       52.38       61.35      4.10 o
  -1  -2  18        4.56        7.72      1.49 o
   0  -2  18        7.34        7.74      0.93 o
   1  -2  18        0.00       -0.37      0.76 o
  -5  -1  18        9.09        9.46      1.33 o
  -4  -1  18       21.24       17.15      1.92 o
  -3  -1  18        0.86        0.05      0.79 o
  -2  -1  18        0.14       -0.52      0.59 o
  -1  -1  18        7.39        8.70      1.09 o
   0  -1  18        0.11        0.00      0.86 o
  -4   0  18        0.01        1.36      0.78 o
  -3   0  18        0.00        0.23      0.49 o
  -2   0  18        9.72       10.21      1.62 o
  -1   0  18       25.95       28.43      2.65 o
   0   0  18        2.29        2.45      1.10 o
  -3   1  18        5.73        4.61      1.09 o
  -2   1  18        2.53        1.56      0.92 o
  -1   1  18        1.34        0.44      0.73 o
  -2   2  18        5.05        3.83      0.95 o
  -3  -7  19        0.03        0.31      0.67 o
  -2  -7  19        0.48       -0.41      0.52 o
  -1  -7  19        1.04        0.87      0.49 o
   0  -7  19       10.56       10.49      0.96 o
  -3  -6  19       27.80       32.41      1.70 o
  -2  -6  19        2.34        2.29      0.62 o
  -1  -6  19        3.07        2.29      0.87 o
   0  -6  19        1.52        3.07      0.65 o
  -4  -5  19       47.87       47.56      2.79 o
  -3  -5  19        6.66        5.26      0.80 o
  -2  -5  19       16.36       18.64      2.06 o
  -1  -5  19        0.01        0.37      0.74 o
   0  -5  19       35.71       37.26      2.77 o
  -4  -4  19       17.83       21.68      1.93 o
  -3  -4  19       25.03       29.90      1.76 o
  -2  -4  19        9.71       10.82      1.59 o
  -1  -4  19        0.23        0.18      0.75 o
   0  -4  19        9.18        9.45      1.40 o
  -4  -3  19       44.03       50.26      3.04 o
  -3  -3  19        8.91       11.48      1.55 o
  -2  -3  19        9.91        9.90      1.46 o
  -1  -3  19       11.50       13.51      1.65 o
  -4  -2  19       16.74       17.41      1.65 o
  -3  -2  19        0.95        0.01      0.62 o
  -2  -2  19        5.94        6.25      1.12 o
  -1  -2  19        5.75        3.80      0.83 o
 
